# Supplementary material for: The landscape of actionable genomic alterations in lung adenocarcinomas in India
Source: Front Genet. 2023 Dec 13;14:1256756. doi: 10.3389/fgene.2023.1256756 (PMC10754624; doi:10.3389/fgene.2023.1256756)
Supplement: Supplementary file 2 [file Table1.XLSX]

## Sheet: Summary (n=53)
Sl no.	dataset	Sample ID	sample_acceptability_dna	sample_acceptability_rna	serverReport	DNA Conc.	RNA Conc.	Age	Gender	Year of diagnosis	Tumor site	Type of surgery	Laterality	Diagnosis	Grade	Stage	DNA_MeanReadLen	RNA_MeanReadLen	MAPD	RNA_ExpressionCtrls	DNA_ReferenceMappedReads	RNA_ReferenceMappedReads	SNV_INDEL_ID	SNV_INDEL_Freq	SNV_INDEL_COSMIC	SNV_INDEL_prot	CNV_ID	CNV_Est.	Fusions_ID	Driver_gene	Imbalance_score
1	AssayDev_53306_ODxET_GX5_SolidTumor_DNAFusion_w2.7.0_0.0.3_ODNV1_ODNV1	SB00036832	QUESTIONABLE	QUESTIONABLE	GNXS-0308	3.5	716	65	Male	2010	Lung	Lobectomy		Adenocarcinoma, NOS	I-II		35	31	0.5	0	134806	194	AR|chrX|66937337|G|A,STK11|chr19|1207203|G|A,RET|chr10|43613845|G|A,PTEN|chr10|89692904|C|T,EGFR|chr7|55241708|G|C,RET|chr10|43617398|G|A,ALK|chr2|29445465|C|T	0.097561,0.0869565,0.037037,0.0421053,0.478261,0.0625,0.0428571	COSM1468984,COSM6350392,COSM6006462,COSM5152,COSM6239,COSM3437793,OM3262	p.V731M,p.?,p.R770Q,p.R130*,p.G719A,p.R912Q,p.G1123D
2	AssayDev_53307_ODxET_GX5_SolidTumor_DNAFusion_w2.7.0_0.0.3_ODNV1_ODNV1	SB00036833	QUESTIONABLE	QUESTIONABLE	GNXS-0308	5.79	354	68	Male	2010	Lung	Pnuemonectomy	Right	Bronchioloalveolar carcinoma			42	33	0.29	4	148834	2468	EGFR|chr7|55242478|G|C,FGFR4|chr5|176522551|G|A,EGFR|chr7|55242469|TTAAGAGAAG|C,FGFR2|chr10|123279677|G|A,TP53|chr17|7577534|C|A	0.396135,0.0449438,0.392344,0.0344828,0.0535714	COSM6219,COSM6163,COSM12382,COSM4994842,COSM10817	p.A750P,p.V550M,p.L747_A750delinsP,p.S252L,p.R249S
3	AssayDev_53308_ODxET_GX5_SolidTumor_DNAFusion_w2.7.0_0.0.3_ODNV1_ODNV1	SB00036834	GOOD	QUESTIONABLE	GNXS-0308	12.6	486	63	Male	2010	Lung	Upper and middle lobectomy	Right	Bronchioloalveolar carcinoma			51	34	0.28	3	211041	4148	EGFR|chr7|55242469|TTAAGAGAAGCAA|C,PIK3CA|chr3|178916936|G|A,EGFR|chr7|55242464|AGGAATTAAGAGAAGC|A,FGFR3|chr4|1806119|G|A,PIK3CA|chr3|178936083|A|C,PIK3CA|chr3|178916946|G|T	0.0254237,0.0306748,0.404639,0.107143,0.143333,0.0306748	COSM12383,COSM27497,COSM6223,COSM24842,COSM1041494,COSM27505	p.L747_T751delinsP,p.R108H,p.E746_A750del,p.G380R,p.E542A,p.K111N
4	AssayDev_53309_ODxET_GX5_SolidTumor_DNAFusion_w2.7.0_0.0.3_ODNV1_ODNV1	SB00002026	GOOD	QUESTIONABLE	GNXS-0308	32.7	372	55	Female	2012	Lung	Middle and lower lobectomy		Adenocarcinoma, NOS	I	pT3N0	84	30	0.26	0	505102	247	KEAP1|chr19|10600446|C|T,STK11|chr19|1219322|C|T,STK11|chr19|1220595|G|A,EGFR|chr7|55242482|CATCTCCGAAAGCCAACAAGGAAAT|A	0.0300958,0.0277045,0.0702703,0.534958	COSM1524064,COSM6977173,COSM20953,COSM96856	p.R470H,p.?,p.A205T,p.T751_I759delinsN
5	AssayDev_53310_ODxET_GX5_SolidTumor_DNAFusion_w2.7.0_0.0.3_ODNV1_ODNV1	SB00003841	GOOD	QUESTIONABLE	GNXS-0308	7.52	472	58	Male	2012	Lung	Upper and middle lobectomy	Right	Adenocarcinoma, NOS	I		78	30	0.26	0	639435	32	RET|chr10|43615577|C|T,IDH2|chr15|90631935|G|A,RET|chr10|43609942|G|A,TP53|chr17|7578211|C|T,AR|chrX|66931504|G|A,EGFR|chr7|55211080|G|A,EGFR|chr7|55259514|CT|CG,TP53|chr17|7578461|C|T	0.0490566,0.0421348,0.0275229,0.046875,0.0357942,0.119053,0.162693,0.0341151	COSM6942691,COSM41877,COSM1702268,COSM10735,COSM3094417,COSM21683,COSM6224,COSM43625	p.R886W,p.R140W,p.E632K,p.R213Q,p.V716M,p.R108K,p.L858R,p.V157I
6	AssayDev_53315_ODxET_GX5_SolidTumor_DNAFusion_w2.7.0_0.0.3_ODNV1_ODNV1	SB00014235	GOOD	QUESTIONABLE	GNXS-0308	17.1	439	71	Female	2013	Lung	Lobectomy		Adenocarcinoma, NOS	III		48	32	0.33	1	162730	2117	FGFR2|chr10|123247549|C|T,EGFR|chr7|55249007|G|A,ALK|chr2|29443613|C|T,PIK3CA|chr3|178916725|C|T,TP53|chr17|7577120|C|T	0.0533333,0.0305344,0.0267857,0.0465116,0.06	COSM29836,COSM13425,COSM144250,COSM744,COSM10660	p.A648T,p.V769M,p.G1202R,p.R38C,p.R273H	chr7|MET	AMP|4.77
7	AssayDev_53318_ODxET_GX5_SolidTumor_DNAFusion_w2.7.0_0.0.3_ODNV1_ODNV1	SB00036840	GOOD	QUESTIONABLE	GNXS-0308	7.19	404	49	Female	2015	Lung	Lower lobectomy	Right	Adenocarcinoma, mucinous		pT2a	73	32	0.29	0	462481	660	IDH2|chr15|90631935|G|A,PIK3CA|chr3|178916725|C|T,ALK|chr2|29432664|C|T	0.049459,0.0423573,0.0469484	COSM41877,COSM744,COSM28056	p.R140W,p.R38C,p.R1275Q
8	AssayDev_53319_ODxET_GX5_SolidTumor_DNAFusion_w2.7.0_0.0.3_ODNV1_ODNV1	SB00039278	GOOD	QUESTIONABLE	GNXS-0308	4.13	66.6	64	Female	2015	Lung	Wedge resection		Adenosquamous carcinoma			84	42	0.19	5	542143	11696	MET|chr7|116412046|A|G,TP53|chr17|7577121|G|A	0.0661435,0.0325444	COSM744044,COSM10659	p.?,p.R273C			MET-MET.M13M15.1	MET	.
9	AssayDev_53320_ODxET_GX5_SolidTumor_DNAFusion_w2.7.0_0.0.3_ODNV1_ODNV1	SB00039291	GOOD	QUESTIONABLE	GNXS-0308	22.6	562	60	Male	2015	Lung	Lobectomy		Adenocarcinoma, Invasive			67	37	0.28	7	307895	5471	TP53|chr17|7578268|A|C,EGFR|chr7|55249007|G|A,TP53|chr17|7577548|C|T	0.342903,0.0239521,0.03125	COSM44571,COSM13425,COSM6932	p.L194R,p.V769M,p.G245S
10	AssayDev_53289_ODxET_GX5_SolidTumor_DNAFusion_w2.7.0_0.0.3_5DS2G_5DS2G	SB00036861	QUESTIONABLE	QUESTIONABLE	GNXS-0158	5.36	404	63	Male	2008	Lung	Upper lobectomy	Right	Large cell neuroendocrine carcinoma with areas of adenocarcinoma			73	34	1.36	2	790346	7253	EGFR|chr7|55241713|G|A,KRAS|chr12|25398284|CC|CA,ESR1|chr6|152419976|C|T,FGFR2|chr10|123279677|G|A	0.0399274,0.172546,0.300429,0.08687	COSM22992,COSM516,BT32,COSM4994842	p.G721S,p.G12C,p.R555C,p.S252L
11	AssayDev_53290_ODxET_GX5_SolidTumor_DNAFusion_w2.7.0_0.0.3_5DS2G_5DS2G	SB00036860	QUESTIONABLE	QUESTIONABLE	GNXS-0158	3.73	114	56	Female	2009	Lung	Lobectomy	Left	Adenocarcinoma, NOS	II		75	33	1.24	1	669227	2271	TP53|chr17|7578475|G|A,EGFR|chr7|55242465|GGAATTAAGAGAAGCAAC|AAT	0.0406091,0.520548	COSM10790,COSM13551	p.P152L,p.E746_T751delinsI
12	AssayDev_53292_ODxET_GX5_SolidTumor_DNAFusion_w2.7.0_0.0.3_5DS2G_5DS2G	SB00036863	QUESTIONABLE	QUESTIONABLE	GNXS-0158	3.68	490	59	Female	2009	Lung	Upper lobectomy	Left	Adenocarcinoma, NOS	III	pT2N1M0	72	30	1.44	0	630403	151	HRAS|chr11|534286|C|T,TP53|chr17|7578263|G|A	0.0551734,0.0712329	COSM487,COSM10705	p.G13S,p.R196*
13	AssayDev_53294_ODxET_GX5_SolidTumor_DNAFusion_w2.7.0_0.0.3_5DS2G_5DS2G	SB00036857	QUESTIONABLE	QUESTIONABLE	GNXS-0158	3.78	485	66	Male	2010	Lung	Lower lobe Wedge resection	Left	Adenocarcinoma, NOS	II	pT2N0M0	70	32	2.28	1	422073	3833	KRAS|chr12|25398283|AC|AT,TP53|chr17|7578406|C|T	0.435023,0.659933	COSM521,COSM10648	p.G12D,p.R175H
14	AssayDev_53301_ODxET_GX5_SolidTumor_DNAFusion_w2.7.0_0.0.3_5DS2G_5DS2G	SB00036826	QUESTIONABLE	QUESTIONABLE	GNXS-0158	3.15	74.2	66	Female	2006	Lung	Lobectomy		Adenocarcinoma, mucinous	II	pT2N1M0	61	30	3.74	0	46759	428	No variants detected
15	AssayDev_53302_ODxET_GX5_SolidTumor_DNAFusion_w2.7.0_0.0.3_5DS2G_5DS2G	SB00036630	QUESTIONABLE	QUESTIONABLE	GNXS-0158	0.253	51.7	75	Male	2007	Lung	Lobectomy		Adenocarcinoma, NOS		pT2N0	41	30	7.27	2	24593	825	No variants detected
16	AssayDev_53303_ODxET_GX5_SolidTumor_DNAFusion_w2.7.0_0.0.3_5DS2G_5DS2G	SB00036636	QUESTIONABLE	QUESTIONABLE	GNXS-0158	3.24	498	52	Female	2007	Lung	Lobectomy		Adenocarcinoma, NOS	I	pT2N0	64	31	3.63	0	107691	1377	ALK|chr2|29436901|C|T	0.74	COSM5967491	p.R1231Q
17	AssayDev_53274_ODxET_GX5_SolidTumor_DNAFusion_w2.7.0_0.0.3_9734V_9734V	SB00046727	QUESTIONABLE	QUESTIONABLE	GNXS-0152	25.9	432	31	Female	2020	Lung	Upper lobectomy	Left	Adenocarcinoma, Invasive			56	35	0.54	4	271216	4300	FGFR4|chr5|176522551|G|A,FGFR2|chr10|123247549|C|T,EGFR|chr7|55249007|G|A	0.0376106,0.0390244,0.0327869	COSM6163,COSM29836,COSM13425	p.V550M,p.A648T,p.V769M			PRKAR1A-ALK.P10A20	ALK	.
18	AssayDev_53275_ODxET_GX5_SolidTumor_DNAFusion_w2.7.0_0.0.3_9734V_9734V	SB00046728	GOOD	GOOD	GNXS-0152	39.6	306	54	Female	2020	Lung	Lower lobectomy	Left	Adenocarcinoma, Invasive			66	56	0.32	7	373845	55291	IDH2|chr15|90631935|G|A,EGFR|chr7|55242467|AATTAAGAGAAGCAACATC|T	0.0433018,0.302632	COSM41877,COSM12384	p.R140W,p.E746_S752delinsV
19	AssayDev_53277_ODxET_GX5_SolidTumor_DNAFusion_w2.7.0_0.0.3_9734V_9734V	SB00046730	GOOD	GOOD	GNXS-0152	75.8	518	66	Female	2020	Lung	Lower lobectomy	Right	Adenocarcinoma, NOS			90	66	0.23	7	712201	57312	EGFR|chr7|55259514|CT|CG	0.141838	COSM6224	p.L858R			NTRK3	NTRK3	3.47
20	AssayDev_53278_ODxET_GX5_SolidTumor_DNAFusion_w2.7.0_0.0.3_9734V_9734V	SB00046731	GOOD	GOOD	GNXS-0152	26.7	85.5	75	Male	2020	Lung	Upper lobectomy	Right	Adenocarcinoma, mucinous	II		91	71	0.16	7	818456	55450							KIAA1468-RET.K10R12,RET	RET,RET	.,2.005
21	AssayDev_53279_ODxET_GX5_SolidTumor_DNAFusion_w2.7.0_0.0.3_9734V_9734V	SB00046732	GOOD	GOOD	GNXS-0152	42.8	361	61	Female	2020	Lung	Lower lobectomy	Right	Adenocarcinoma, clear cell			88	65	0.23	7	631343	35312	ERBB2|chr17|37880981|A|AGCATACGTGATG,TP53|chr17|7577535|C|A	0.389988,0.143179	COSM20959,COSM43871	p.Y772_A775dup,p.R249M
22	AssayDev_53282_ODxET_GX5_SolidTumor_DNAFusion_w2.7.0_0.0.3_9734V_9734V	SB00036883	GOOD	QUESTIONABLE	GNXS-0152	6.62	44.5	69	Female	2013	Lung	Upper lobectomy		Adenocarcinoma, Invasive	II	pT2aN2M0	87	40	0.24	7	710344	10182	No variants detected
23	AssayDev_53285_ODxET_GX5_SolidTumor_DNAFusion_w2.7.0_0.0.3_9734V_9734V	SB00036855	QUESTIONABLE	QUESTIONABLE	GNXS-0152	7.47	552	59	Male	2006	Lung	Upper lobectomy	Right	Adenocarcinoma, NOS	II	pT2N0M0	64	32	0.47	5	366440	1648	PTEN|chr10|89692908|C|T,TP53|chr17|7578211|C|T,TP53|chr17|7577551|C|T,MET|chr7|116412044|G|T,MET|chr7|116412043|G|A,NTRK1|chr1|156846342|G|A	0.0296524,0.0477137,0.113861,0.0977444,0.387218,0.0658683	COSM5104,COSM10735,COSM10941,COSM6108462,COSM6924587,BT109	p.T131I,p.R213Q,p.G244S,p.?,p.D1028N,p.G595R			MET-MET.M13M15.1	MET	.
24	AssayDev_53287_ODxET_GX5_SolidTumor_DNAFusion_w2.7.0_0.0.3_9734V_9734V	SB00036871	QUESTIONABLE	QUESTIONABLE	GNXS-0152	2.96	159	64	Female	2007	Lung	Upper and lower lobectomy	Right	Adenocarcinoma, NOS			67	31	0.46	1	396741	1881	NRAS|chr1|115258747|C|A,EGFR|chr7|55241722|G|A,ALK|chr2|29443624|A|G,PTEN|chr10|89692902|G|A,ALK|chr2|29443610|C|T,RET|chr10|43617398|G|A,PIK3CA|chr3|178921548|G|A	0.275206,0.0335196,0.174497,0.0491046,0.0536913,0.0864662,0.0907372	COSM566,COSM13979,OM3162,COSM28917,COSM6191344,COSM3437793,COSM253279	p.G12V,p.G724S,p.L1198P,p.G129E,p.D1203N,p.R912Q,p.V344M
25	29APR2022_0158_1_ODxET_AVB_FFPE_Screen_83246_83229	SB00036835	GOOD	QUESTIONABLE	GNXS-0158	31.8	663	80	Male	2010	Lung	Left upper lobectomy	Left upper lobe	Bronchioloalveolar carcinoma		pT2 pN0	81	32	0.31	1	401029	949	TP53|chr17|7577120|C|T,KRAS|chr12|25380275|T|G,ERBB2|chr17|37881617|G|A,PIK3CA|chr3|178921548|G|A,MET|chr7|116411923|C|T,ERBB3|chr12|56478854|G|A,STK11|chr19|1219322|C|T,KEAP1|chr19|10600446|C|T,MAP2K1|chr15|66729163|C|T	0.0723404,0.235533,0.0426929,0.0288066,0.0449251,0.0310761,0.0728745,0.0577617,0.0298932	COSM10660,COSM554,COSM119971,COSM253279,COSM1666978,COSM172423,COSM6977173,COSM1524064,COSM1315861	p.R273H,p.Q61H,p.R896H,p.V344M,p.R988C,p.V104M,p.?,p.R470H,p.P124L
26	29APR2022_0158_1_ODxET_AVB_FFPE_Screen_83246_83229	SB00036828	QUESTIONABLE	QUESTIONABLE	GNXS-0158	9.21	290	70	Female	2006	Lung	Right lower lobectomy	Right lower lobe	Adenocarcinoma, NOS	I		44	33	1.63	3	112592	880	ERBB2|chr17|37880981|A|AGCATACGTGATG|INDEL,IDH2|chr15|90631935|G|A|SNV,CHEK2|chr22|29083949|C|T|SNV	0.0263852,0.15873,0.0585317	COSM20959,COSM41877,COSM1559596	p.Y772_A775dup,p.R140W,p.R523H
27	29APR2022_0158_1_ODxET_AVB_FFPE_Screen_83246_83229	SB00036825	QUESTIONABLE	QUESTIONABLE	GNXS-0158	0.439	206	61	Male	2006	Lung	Segment of lung		Adenocarcinoma, NOS	I		57	31	0.59	0	141281	115	PIK3CA|chr3|178952085|A|G|SNV	0.244094	COSM775	p.H1047R
28	29APR2022_0158_1_ODxET_AVB_FFPE_Screen_83246_83229	SB00036823	QUESTIONABLE	QUESTIONABLE	GNXS-0158	10.2	742	58	Female	2005	Lung	Lobectomy	Right lung	Adenocarcinoma, NOS	III		40	31	2.72	2	111178	620	RET|chr10|43609097|G|A|SNV	0.176471	COSM980	p.C618Y
29	29APR2022_0158_1_ODxET_AVB_FFPE_Screen_83246_83229	SB00036822	QUESTIONABLE	QUESTIONABLE	GNXS-0158	8.98	544	60	Male	2005	Lung	Lobectomy	Left upper lobe	Adenocarcinoma, NOS		pT2 pNx	52	32	0.96	2	136717	1558	EGFR|chr7|55242465|GGAATTAAGAGAAGCA|G|INDEL,GNAS|chr20|57484420|C|T|SNV,PIK3CA|chr3|178952085|A|G|SNV,CTNNB1|chr3|41266125|C|A|SNV,PTEN|chr10|89692905|G|A|SNV	0.888435,0.0574713,0.121076,0.323353,0.1939	COSM6225,COSM27887,COSM775,COSM5730,COSM5033	p.E746_A750del,p.R201C,p.H1047R,p.T41N,p.R130Q
30	29APR2022_0158_1_ODxET_AVB_FFPE_Screen_83246_83229	SB00036831	QUESTIONABLE	QUESTIONABLE	GNXS-0158	3.36	24.4	59	Male	2009	Lung	Lobectomy	Left lower lobe	Adenocarcinoma, mucinous	I	pT2pN0	67	32	0.58	0	287184	1076	PIK3CA|chr3|178916725|C|T|SNV,TP53|chr17|7577538|C|T|SNV,EGFR|chr7|55259448|C|T|SNV,EGFR|chr7|55249088|G|A|SNV,CTNNB1|chr3|41266137|C|T|SNV,BRAF|chr7|140481418|C|T|SNV,EGFR|chr7|55259485|C|T|SNV	0.073107,0.12069,0.0435835,0.202532,0.0318907,0.173913,0.130751	COSM744,COSM10662,COSM28604,COSM20891,COSM5667,COSM1448615,COSM22943	p.R38C,p.R248Q,p.R836C,p.G796S,p.S45F,p.G464R,p.P848L
31	29APR2022_0158_1_ODxET_AVB_FFPE_Screen_83246_83229	SB00036829	GOOD	QUESTIONABLE	GNXS-0158	14.9	622	58	Female	2006	Lung	Lobectomy	Left lower lobe	Adenosquamous carcinoma			76	33	0.49	0	331682	1097	IDH2|chr15|90631934|C|T|SNV,TP53|chr17|7577544|A|T|SNV,KEAP1|chr19|10602620|G|A|SNV,EGFR|chr7|55259448|C|T|SNV,ALK|chr2|29443591|C|T|SNV,EGFR|chr7|55249071|C|T|SNV,PIK3CA|chr3|178916725|C|T|SNV,ERBB2|chr17|37881332|G|A|SNV,ERBB2|chr17|37881616|C|T|SNV	0.0511247,0.119171,0.0865801,0.0620438,0.0553539,0.0720461,0.0283364,0.0711921,0.0340557	COSM41590,COSM44103,COSM1524062,COSM28604,COSM327056,COSM6240,COSM744,COSM14065,COSM14066	p.R140Q,p.M246K,p.R320W,p.R836C,p.R1209Q,p.T790M,p.R38C,p.V842I,p.R896C
32	29APR2022_0158_1_ODxET_AVB_FFPE_Screen_83246_83229	SB00036827	QUESTIONABLE	QUESTIONABLE	GNXS-0158	1.11	179	69	Female	2006	Lung	Segment of lung	Left upper lobe	Adenosquamous carcinoma			71	32	0.54	0	298526	100	RET|chr10|43615577|C|T|SNV,AKT1|chr14|105246551|C|T|SNV,ERBB2|chr17|37881616|C|T|SNV,KRAS|chr12|25378561|G|A|SNV,STK11|chr19|1220487|G|A|SNV	0.0759289,0.0414938,0.0379747,0.0427928,0.0763889	COSM6942691,COSM33765,COSM14066,COSM19900,COSM25847	p.R886W,p.E17K,p.R896C,p.A146V,p.D194N
33	05MAY2022_0315_1_ODxET_NE_FFPE_Screen_83274_83921	SB00036856	GOOD	QUESTIONABLE	GNXS-0315	3.39	95.1	35	Male	2006	Lung	Segment of lung		Adenocarcinoma, NOS	II		83	50	0.32	2	437474	3251	NRAS|chr1|115256528|TT|TA|SNV,TP53|chr17|7577538|C|T|SNV,TP53|chr17|7577120|C|T|SNV	0.437158,0.0565276,0.0393258	COSM583,COSM10662,COSM10660	p.Q61L,p.R248Q,p.R273H
34	05MAY2022_0148_1_ODxET_NE_FFPE_Screen_83258_83273	SB00036846	GOOD	QUESTIONABLE	GNXS-0148	39.6	729	58	Female	2016	Lung	Left upper lobectomy	Left upper lobe	Adenocarcinoma, NOS		pT2 N0	60	47	0.49	7	151609	9227	EGFR|chr7|55242465|GGAATTAAGAGAAGCA|G|INDEL,TP53|chr17|7578190|T|C|SNV,EGFR|chr7|55242469|TTAAGAGAAGCAAC|CA|INDEL	0.5,0.0756014,0.11828	COSM6225,COSM10758,COSM12420	p.E746_A750del,p.Y220C,p.L747_T751delinsQ
35	05MAY2022_0148_1_ODxET_NE_FFPE_Screen_83258_83273	SB00036845	QUESTIONABLE	QUESTIONABLE	GNXS-0148	6.71	236	67	Male	2016	Lung	Right lower lobe lung	Right lower lobe	Adenocarcinoma, NOS	I	pT1b,pNx	73	55	0.37	7	245635	10185	TP53|chr17|7578394|T|C|SNV,STK11|chr19|1220595|G|A|SNV,ESR1|chr6|152332868|G|A|SNV,STK11|chr19|1220487|G|T|SNV,PIK3CA|chr3|178921548|G|A|SNV,FGFR3|chr4|1806119|G|A|SNV,BRAF|chr7|140453137|C|T|SNV	0.0263158,0.0373832,0.0463768,0.0505415,0.0934066,0.114943,0.0750988	COSM10889,COSM20953,COSM1545070,COSM20944,COSM253279,COSM24842,COSM1130	p.H179R,p.A205T,p.V392I,p.D194Y,p.V344M,p.G380R,p.V600M
36	05MAY2022_0148_1_ODxET_NE_FFPE_Screen_83258_83273	SB00036841	GOOD	QUESTIONABLE	GNXS-0148	32.9	840	54	Female	2015	Lung	Right upper lobectomy	Right upper lobe	Adenocarcinoma, acinar		ypT1b	86	39	0.24	6	357206	8332	TP53|chr17|7577094|G|A|SNV,TP53|chr17|7577081|T|A|SNV,EGFR|chr7|55242464|AGGAATTAAGAGAAGC|A|INDEL	0.0433673,0.102041,0.581848	COSM10704,COSM43936,COSM6223	p.R282W,p.E286V,p.E746_A750del
37	05MAY2022_0148_1_ODxET_NE_FFPE_Screen_83258_83273	SB00023618	GOOD	QUESTIONABLE	GNXS-0148	1.76	89.1	64	Male	2014	Lung	Wide excision, nodule right lung	Right middle lobe	Adenocarcinoma, mucinous			101	33	0.39	4	497169	1710	EGFR|chr7|55221822|C|T,KRAS|chr12|25398283|AC|AA,KRAS|chr12|25398283|AC|AT,ERBB2|chr17|37868207|T|C,STK11|chr19|1220578|A|G,GNAS|chr20|57484420|C|T	0.050664,0.135404,0.151231,0.0330067,0.0241265,0.0607497	COSM21687,COSM520,COSM521,COSM1563863,COSM6923168,COSM27887	p.A289V,p.G12V,p.G12D,p.S310P,p.?,p.R201C
38	05MAY2022_0148_1_ODxET_NE_FFPE_Screen_83258_83273	SB00010215	QUESTIONABLE	QUESTIONABLE	GNXS-0148	4.72	545	65	Male	2013	Lung	Lung tissue, Pleura specimen		Adenocarcinoma, NOS			89	34	1.34	1	203858	1450	EGFR|chr7|55241722|G|A|SNV,GNAS|chr20|57484421|G|A|SNV,EGFR|chr7|55241707|G|A|SNV,EGFR|chr7|55259524|T|A|SNV,FGFR3|chr4|1807863|A|G|SNV	0.139928,0.0510061,0.226779,0.222642,0.0351759	COSM13979,COSM27895,COSM6252,COSM6213,COSM1428721	p.G724S,p.R201H,p.G719S,p.L861Q,p.D641G
39	05MAY2022_0148_1_ODxET_NE_FFPE_Screen_83258_83273	SB00036839	QUESTIONABLE	QUESTIONABLE	GNXS-0148	2.07	31.7	64	Male	2013	Lung	Left Lobectomy	Left lower lobe	Adenocarcinoma, NOS	I	pT1a, pN0	62	34	0.33	3	202383	1961	KEAP1|chr19|10602619|C|T|SNV,EGFR|chr7|55211079|A|G|SNV,TP53|chr17|7578475|G|A|SNV,PTEN|chr10|89711900|G|A|SNV,PIK3CA|chr3|178916725|C|T|SNV,ERBB2|chr17|37881616|C|T|SNV,FGFR3|chr4|1806176|C|T|SNV,AR|chrX|66931504|G|A|SNV,EGFR|chr7|55259503|C|T|SNV,ERBB3|chr12|56478854|G|A|SNV,FGFR4|chr5|176522551|G|A|SNV,PIK3CA|chr3|178916936|G|A|SNV	0.208955,0.0315217,0.0380435,0.0803109,0.0304183,0.0292599,0.0481928,0.0384615,0.179104,0.0413589,0.0415973,0.0568182	COSM710195,COSM1451536,COSM10790,COSM5039,COSM744,COSM14066,COSM296687,COSM3094417,COSM87246,COSM172423,COSM6163,COSM27497	p.R320Q,p.R108G,p.P152L,p.R173H,p.R38C,p.R896C,p.R399C,p.V716M,p.T854I,p.V104M,p.V550M,p.R108H
40	05MAY2022_0148_1_ODxET_NE_FFPE_Screen_83258_83273	SB00036838	QUESTIONABLE	QUESTIONABLE	GNXS-0148	1.41	73	54	Female	2012	Lung	Right lower lobectomy	Right lower lobe	Adenocarcinoma, NOS	I	pT2	71	38	0.33	2	234157	2020	FGFR3|chr4|1807488|G|A|SNV,IDH2|chr15|90631934|C|T|SNV,PIK3CA|chr3|178916725|C|T|SNV,RET|chr10|43609942|G|A|SNV,ERBB2|chr17|37881616|C|T|SNV,ESR1|chr6|152419976|C|T|SNV,KEAP1|chr19|10602620|G|A|SNV,FGFR4|chr5|176522551|G|A|SNV	0.0354331,0.0483871,0.029703,0.0275229,0.0345423,0.0503145,0.0550459,0.0414508	OM3223,COSM41590,COSM744,COSM1702268,COSM14066,BT32,COSM1524062,COSM6163	p.V553M,p.R140Q,p.R38C,p.E632K,p.R896C,p.R555C,p.R320W,p.V550M
41	05MAY2022_0148_1_ODxET_NE_FFPE_Screen_83258_83273	SB00036836	QUESTIONABLE	QUESTIONABLE	GNXS-0148	20	502	58	Male	2010	Lung	Lobectomy	Left upper lobe	Adenocarcinoma, NOS	I	pT1N0	56	30	0.61	0	153430	119	FGFR3|chr4|1806099|A|G|SNV,FGFR3|chr4|1807862|G|A|SNV,FGFR2|chr10|123279677|G|A|SNV,PTEN|chr10|89692904|C|T|SNV,EGFR|chr7|55241722|G|A|SNV,ERBB3|chr12|56478817|G|A|SNV,MET|chr7|116411923|C|T|SNV,TP53|chr17|7578406|C|T|SNV,PTEN|chr10|89711900|G|A|SNV	0.38961,0.030303,0.0340633,0.150602,0.0735931,0.0300158,0.0902256,0.0568182,0.081448	COSM718,COSM29438,COSM4994842,COSM5152,COSM13979,COSM122890,COSM1666978,COSM10648,COSM5039	p.Y373C,p.D641N,p.S252L,p.R130*,p.G724S,p.M91I,p.R988C,p.R175H,p.R173H
42	AssayDev_115960_ODxET_GX5_SolidTumor_DNAFusion_US_INT_w2.7.0_0.0.5_Z66RX_Z66RX	SB00047925	QUESTIONABLE	QUESTIONABLE	GNXS-0158	7.51	145	60	Female	2007	Lung	Lobectomy	Right	Bronchioloalveolar carcinoma			62	30	0.73	0	193307	349	GNAS|chr20|57484420|C|T|snp,FGFR4|chr5|176522551|G|A|snp	0.0355161,0.0673684	COSM27887,COSM6163	p.R201C,p.V550M
43	AssayDev_115965_ODxET_GX5_SolidTumor_DNAFusion_US_INT_w2.7.0_0.0.5_Z66RX_Z66RX	SB00047930	GOOD	QUESTIONABLE	GNXS-0158	29.3	452	63	Male	2011	Lung	Lobectomy	Upper lobe	Adenocarcinoma, papillary	II		54	30	0.49	0	214005	80	RET|chr10|43617397|C|T|snp,HRAS|chr11|534286|C|T|snp,TP53|chr17|7577538|C|T|snp,ERBB2|chr17|37880981|A|AGCATACGTGATG|ins,CTNNB1|chr3|41266109|C|T|snp,EGFR|chr7|55249007|G|A|snp,FGFR1|chr8|38273561|C|T|snp	0.0966184,0.0303665,0.037037,0.0703736,0.158192,0.0387244,0.0299728	COSM3415038,COSM487,COSM10662,COSM20959,COSM5703,COSM13425,COSM6840954	p.R912W,p.G13S,p.R248Q,p.Y772_A775dup,p.H36Y,p.V769M,p.V592M
44	AssayDev_115971_ODxET_GX5_SolidTumor_DNAFusion_US_INT_w2.7.0_0.0.5_B3VEQ_B3VEQ	SB00047941	QUESTIONABLE	QUESTIONABLE	GNXS-0169	13.8	169	75	Male	2012	Lung	Lobectomy	Right upper lobe	Adenocarcinoma, NOS	II		54	30	0.79	1	217063	713	HRAS|chr11|534289|C|T|snp,TP53|chr17|7578475|G|A|snp,ALK|chr2|29432664|C|T|snp,AR|chrX|66937372|G|T|snp,BRAF|chr7|140481418|C|T|snp	0.0620087,0.0804598,0.234043,0.287081,0.138462	COSM480,COSM10790,COSM28056,COSM5572266,COSM1448615	p.G12S,p.P152L,p.R1275Q,p.W742C,p.G464R
45	AssayDev_115966_ODxET_GX5_SolidTumor_DNAFusion_US_INT_w2.7.0_0.0.5_B3VEQ_B3VEQ	SB00047931	QUESTIONABLE	QUESTIONABLE	GNXS-0169	32.9	571	62	Male	2011	Lung	Lobectomy	Left upper lobe	Adenocarcinoma, papillary	II		61	33	0.54	3	292484	3040	RET|chr10|43617397|C|T|snp,HRAS|chr11|534286|C|T|snp,ERBB3|chr12|56478854|G|A|snp,TP53|chr17|7577538|C|T|snp,TP53|chr17|7578475|G|A|snp,STK11|chr19|1220371|G|A|snp,FGFR4|chr5|176522551|G|A|snp	0.186992,0.0294118,0.0507937,0.115385,0.111111,0.166667,0.0357143	COSM3415038,COSM487,COSM172423,COSM10662,COSM10790,COSM25855,COSM6163	p.R912W,p.G13S,p.V104M,p.R248Q,p.P152L,p.?,p.V550M
46	AssayDev_115968_ODxET_GX5_SolidTumor_DNAFusion_US_INT_w2.7.0_0.0.5_B3VEQ_B3VEQ	SB00047938	GOOD	QUESTIONABLE	GNXS-0169	22.8	275	67	Female	2012	Lung	Lobectomy	Lower lower lobe	Adenocarcinoma, NOS			65	31	0.43	1	299566	607	RET|chr10|43614996|G|A|snp,RET|chr10|43617398|G|A|snp,PTEN|chr10|89692904|C|T|snp,IDH2|chr15|90631935|G|A|snp,TP53|chr17|7577535|C|T|snp,ERBB2|chr17|37879604|G|A|snp,ERBB2|chr17|37881616|C|T|snp,KEAP1|chr19|10600447|G|A|snp,AR|chrX|66943552|A|G|snp,EGFR|chr7|55242469|TTAAGAGAAG|C|complex,EGFR|chr7|55242478|G|C|snp,EGFR|chr7|55249007|G|T|snp	0.0597015,0.0465839,0.0408526,0.0493274,0.0587276,0.046595,0.0492349,0.0909091,0.0490405,0.12381,0.123028,0.0460624	OM3195,COSM3437793,COSM5152,COSM41877,COSM44091,COSM4681497,COSM14066,COSM564847,COSM236693,COSM12382,COSM6219,COSM6242	p.V804M,p.R912Q,p.R130*,p.R140W,p.R249K,p.G660D,p.R896C,p.R470C,p.T878A,p.L747_A750delinsP,p.A750P,p.V769L
47	AssayDev_115959_ODxET_GX5_SolidTumor_DNAFusion_US_INT_w2.7.0_0.0.5_Z66RX_Z66RX	SB00047924	QUESTIONABLE	QUESTIONABLE	GNXS-0158	6.55	778	68	Male	2007	Lung	Pneumonectomy	Left	Adenocarcinoma, clear cell			72	30	0.48	0	302965	55	RET|chr10|43614996|G|A|snp,KRAS|chr12|25398284|CC|CA|snp,TP53|chr17|7578211|C|T|snp,TP53|chr17|7578212|G|A|snp,KEAP1|chr19|10599915|C|T|snp,ERBB4|chr2|212488718|G|A|snp	0.0444444,0.0953011,0.109966,0.103093,0.0460653,0.0424646	OM3195,COSM516,COSM10735,COSM10654,COSM1524066,COSM160827	p.V804M,p.G12C,p.R213Q,p.R213*,p.R554Q,p.R711C
48	AssayDev_115961_ODxET_GX5_SolidTumor_DNAFusion_US_INT_w2.7.0_0.0.5_Z66RX_Z66RX	SB00047926	GOOD	QUESTIONABLE	GNXS-0158	9.47	45.8	44	Male	2004	Lung	Lobectomy	Right	Adenocarcinoma, NOS	II		75	51	0.39	4	311314	3992	NTRK1|chr1|156846342|G|A|snp,RET|chr10|43615610|C|T|snp,TP53|chr17|7578263|G|A|snp,ERBB2|chr17|37881616|C|T|snp,STK11|chr19|1219322|C|T|snp,ALK|chr2|29430136|G|A|snp,CTNNB1|chr3|41266107|T|C|snp,PIK3CA|chr3|178916936|G|A|snp,PIK3CA|chr3|178952074|G|A|snp,EGFR|chr7|55249088|G|A|snp,MET|chr7|116411923|C|T|snp	0.030581,0.0446009,0.0580913,0.0291519,0.0316265,0.0711744,0.0404762,0.0478261,0.0434783,0.0406886,0.0558824	BT109,COSM6983129,COSM10705,COSM14066,COSM6977173,COSM6914238,COSM13168,COSM27497,COSM29313,COSM20891,COSM1666978	p.G595R,p.R897*,p.R196*,p.R896C,p.?,p.A1280V,p.I35T,p.R108H,p.M1043I,p.G796S,p.R988C
49	AssayDev_115958_ODxET_GX5_SolidTumor_DNAFusion_US_INT_w2.7.0_0.0.5_Z66RX_Z66RX	SB00036892	GOOD	QUESTIONABLE	GNXS-0158	24.3	766	66	Male	2017	Lung	Upper Lobectomy	Upper lobe	Adenocarcinoma, NOS	III		80	44	0.36	7	323876	8518	RET|chr10|43614996|G|A|snp,PTEN|chr10|89692923|G|A|snp,PDGFRA|chr4|55152114|A|G|snp,EGFR|chr7|55241707|G|A|snp,EGFR|chr7|55249005|G|T|snp	0.0348101,0.0538922,0.0957447,0.913131,0.908513	OM3195,COSM12734,COSM94952,COSM6252,COSM6241	p.V804M,p.C136Y,p.Y849C,p.G719S,p.S768I	chr7|EGFR	AMP|19.39
50	AssayDev_115970_ODxET_GX5_SolidTumor_DNAFusion_US_INT_w2.7.0_0.0.5_B3VEQ_B3VEQ	SB00047940	GOOD	QUESTIONABLE	GNXS-0169	33.7	879	59	Male	2012	Lung	Lobectomy	Lower lower lobe	Adenocarcinoma, NOS	II	T2N0M0	77	32	0.34	2	429729	960	MAP2K1|chr15|66729163|C|T|snp,IDH2|chr15|90631935|G|A|snp,TP53|chr17|7577547|C|G|snp,TP53|chr17|7578263|G|A|snp,TP53|chr17|7578509|A|C|snp,KEAP1|chr19|10599867|C|A|snp,ALK|chr2|29443642|C|G|snp	0.0665933,0.0629442,0.0336538,0.0286624,0.0435967,0.0318761,0.0635209	COSM1315861,COSM41877,COSM43965,COSM10705,COSM45794,COSM7738757,OM3259	p.P124L,p.R140W,p.G245A,p.R196*,p.C141G,p.?,p.R1192P
51	AssayDev_115973_ODxET_GX5_SolidTumor_DNAFusion_US_INT_w2.7.0_0.0.5_B3VEQ_B3VEQ	SB00047943	GOOD	QUESTIONABLE	GNXS-0169	49	984	54	Female	2014	Lung	Segmental lung resection specimen	Right lower lobe	Bronchioloalveolar carcinoma	I	pT2a pNx	84	44	0.37	6	468914	14274	TP53|chr17|7577093|C|T|snp,TP53|chr17|7577106|G|C|snp	0.0613108,0.0634249	COSM44338,COSM10814	p.R282Q,p.P278A			ALK	.	6.18
52	AssayDev_115962_ODxET_GX5_SolidTumor_DNAFusion_US_INT_w2.7.0_0.0.5_Z66RX_Z66RX	SB00047927	GOOD	QUESTIONABLE	GNXS-0158	2.2	14.9	51	Male	2004	Lung	Resection	Right	Adenocarcinoma, NOS			80	37	0.36	1	470047	2169	PTEN|chr10|89692905|G|A|snp,FGFR2|chr10|123279675|G|A|snp,TP53|chr17|7577547|C|T|snp,TP53|chr17|7578475|G|A|snp,ERBB2|chr17|37881616|C|T|snp,FGFR4|chr5|176522551|G|A|snp,EGFR|chr7|55221821|G|A|snp,BRAF|chr7|140453148|C|A|snp	0.032501,0.0515098,0.0344828,0.0526316,0.0336581,0.0469993,0.0573248,0.03708	COSM5033,COSM1346291,COSM43606,COSM10790,COSM14066,COSM6163,COSM21686,COSM9145962	p.R130Q,p.P253S,p.G245D,p.P152L,p.R896C,p.V550M,p.A289T,p.G596V
53	AssayDev_115975_ODxET_GX5_SolidTumor_DNAFusion_US_INT_w2.7.0_0.0.5_B3VEQ_B3VEQ	SB00047944	GOOD	GOOD	GNXS-0169	56.1	705	64	Female	2015	Lung	Right upper lobe resection-Lobectomy	Right upper lobe	Bronchioloalveolar carcinoma	I	pT1b pNx	93	64	0.35	7	718399	47311	RET|chr10|43614996|G|A|snp	0.0298834	OM3195	p.V804M

## Sheet: SNV-Indel (n=53)
Sl no.	Sample ID	Tissue	Age	Gender	Year of diagnosis	Diagnosis	Grade	Stage	chr	pos	ref	alt	varId	alt. freq	alt. reads	read depth	FAO	FDP	ID	var_type	gene	location	function	transcript	proteinChange	Oncomine gene class	Oncomine variant class	rowtype	call	filter
1	SB00036832	Lung	65	Male	2010	Adenocarcinoma, NOS	I-II		chrX	66937337	G	A	chrX|66937337|G|A	0.097561	4	41	4	41	COSM1468984	SNV	AR	exonic	missense	NM_000044.6	p.V731M	Gain-of-Function	Hotspot	snp	POS	PASS
	SB00036832	Lung	65	Male	2010	Adenocarcinoma, NOS	I-II		chr19	1207203	G	A	chr19|1207203|G|A	0.0869565	4	46	4	46	COSM6350392	SNV	STK11	splicesite_5	unknown	NM_000455.5	p.?	Loss-of-Function	Hotspot	snp	POS	PASS
	SB00036832	Lung	65	Male	2010	Adenocarcinoma, NOS	I-II		chr10	43613845	G	A	chr10|43613845|G|A	0.037037	0	135	5	135	COSM6006462	SNV	RET	exonic	missense	NM_020975.6	p.R770Q	Gain-of-Function	Hotspot	snp	POS	PASS
	SB00036832	Lung	65	Male	2010	Adenocarcinoma, NOS	I-II		chr10	89692904	C	T	chr10|89692904|C|T	0.0421053	4	95	4	95	COSM5152	SNV	PTEN	exonic	nonsense	NM_000314.8	p.R130*	Loss-of-Function	Truncating	snp	POS	PASS
	SB00036832	Lung	65	Male	2010	Adenocarcinoma, NOS	I-II		chr7	55241708	G	C	chr7|55241708|G|C	0.478261	22	46	22	46	COSM6239	SNV	EGFR	exonic	missense	NM_005228.5	p.G719A	Gain-of-Function	Hotspot	snp	POS	PASS
	SB00036832	Lung	65	Male	2010	Adenocarcinoma, NOS	I-II		chr10	43617398	G	A	chr10|43617398|G|A	0.0625	3	48	3	48	COSM3437793	SNV	RET	exonic	missense	NM_020975.6	p.R912Q	Gain-of-Function	Hotspot	snp	POS	PASS
	SB00036832	Lung	65	Male	2010	Adenocarcinoma, NOS	I-II		chr2	29445465	C	T	chr2|29445465|C|T	0.0428571	3	70	3	70	OM3262	SNV	ALK	exonic	missense	NM_004304.5	p.G1123D	Gain-of-Function	Hotspot	snp	POS	PASS
2	SB00036833	Lung	68	Male	2010	Bronchioloalveolar carcinoma			chr7	55242478	G	C	chr7|55242478|G|C	0.396135	0	220	82	207	COSM6219	SNV	EGFR	exonic	missense	NM_005228.5	p.A750P	Gain-of-Function	Hotspot	snp	POS	PASS
	SB00036833	Lung	68	Male	2010	Bronchioloalveolar carcinoma			chr5	176522551	G	A	chr5|176522551|G|A	0.0449438	4	89	4	89	COSM6163	SNV	FGFR4	exonic	missense	NM_213647.3	p.V550M	Gain-of-Function	Hotspot	snp	POS	PASS
	SB00036833	Lung	68	Male	2010	Bronchioloalveolar carcinoma			chr7	55242469	TTAAGAGAAG	C	chr7|55242469|TTAAGAGAAG|C	0.392344	83	220	82	209	COSM12382	INDEL	EGFR	exonic	nonframeshiftBlockSubstitution	NM_005228.5	p.L747_A750delinsP	Gain-of-Function	EGFRExon19Deletion	complex	POS	PASS
	SB00036833	Lung	68	Male	2010	Bronchioloalveolar carcinoma			chr10	123279677	G	A	chr10|123279677|G|A	0.0344828	5	145	5	145	COSM4994842	SNV	FGFR2	exonic	missense	NM_000141.5	p.S252L	Gain-of-Function	Hotspot	snp	POS	PASS
	SB00036833	Lung	68	Male	2010	Bronchioloalveolar carcinoma			chr17	7577534	C	A	chr17|7577534|C|A	0.0535714	3	55	3	56	COSM10817	SNV	TP53	exonic	missense	NM_000546.5	p.R249S	Loss-of-Function	Hotspot	snp	POS	PASS
3	SB00036834	Lung	63	Male	2010	Bronchioloalveolar carcinoma			chr7	55242469	TTAAGAGAAGCAA	C	chr7|55242469|TTAAGAGAAGCAA|C	0.0254237	0	786	12	472	COSM12383	INDEL	EGFR	exonic	nonframeshiftBlockSubstitution	NM_005228.5	p.L747_T751delinsP	Gain-of-Function	EGFRExon19Deletion	complex	POS	PASS
	SB00036834	Lung	63	Male	2010	Bronchioloalveolar carcinoma			chr3	178916936	G	A	chr3|178916936|G|A	0.0306748	5	163	5	163	COSM27497	SNV	PIK3CA	exonic	missense	NM_006218.4	p.R108H	Gain-of-Function	Hotspot	snp	POS	PASS
	SB00036834	Lung	63	Male	2010	Bronchioloalveolar carcinoma			chr7	55242464	AGGAATTAAGAGAAGC	A	chr7|55242464|AGGAATTAAGAGAAGC|A	0.404639	290	786	314	776	COSM6223	INDEL	EGFR	exonic	nonframeshiftDeletion	NM_005228.5	p.E746_A750del	Gain-of-Function	EGFRExon19Deletion	del	POS	PASS
	SB00036834	Lung	63	Male	2010	Bronchioloalveolar carcinoma			chr4	1806119	G	A	chr4|1806119|G|A	0.107143	3	28	3	28	COSM24842	SNV	FGFR3	exonic	missense	NM_000142.4	p.G380R	Gain-of-Function	Hotspot	snp	POS	PASS
	SB00036834	Lung	63	Male	2010	Bronchioloalveolar carcinoma			chr3	178936083	A	C	chr3|178936083|A|C	0.143333	43	300	43	300	COSM1041494	SNV	PIK3CA	exonic	missense	NM_006218.4	p.E542A	Gain-of-Function	Hotspot	snp	POS	PASS
	SB00036834	Lung	63	Male	2010	Bronchioloalveolar carcinoma			chr3	178916946	G	T	chr3|178916946|G|T	0.0306748	5	163	5	163	COSM27505	SNV	PIK3CA	exonic	missense	NM_006218.4	p.K111N	Gain-of-Function	Hotspot	snp	POS	PASS
4	SB00002026	Lung	55	Female	2012	Adenocarcinoma, NOS	I	pT3N0	chr19	10600446	C	T	chr19|10600446|C|T	0.0300958	21	731	22	731	COSM1524064	SNV	KEAP1	exonic	missense	NM_203500.2	p.R470H	Loss-of-Function	Hotspot	snp	POS	PASS
	SB00002026	Lung	55	Female	2012	Adenocarcinoma, NOS	I	pT3N0	chr19	1219322	C	T	chr19|1219322|C|T	0.0277045	19	764	21	758	COSM6977173	SNV	STK11	splicesite_3	unknown	NM_000455.5	p.?	Loss-of-Function	Hotspot	snp	POS	PASS
	SB00002026	Lung	55	Female	2012	Adenocarcinoma, NOS	I	pT3N0	chr19	1220595	G	A	chr19|1220595|G|A	0.0702703	25	377	26	370	COSM20953	SNV	STK11	exonic	missense	NM_000455.5	p.A205T	Loss-of-Function	Hotspot	snp	POS	PASS
	SB00002026	Lung	55	Female	2012	Adenocarcinoma, NOS	I	pT3N0	chr7	55242482	CATCTCCGAAAGCCAACAAGGAAAT	A	chr7|55242482|CATCTCCGAAAGCCAACAAGGAAAT|A	0.534958	1886	3839	1997	3733	COSM96856	INDEL	EGFR	exonic	nonframeshiftBlockSubstitution	NM_005228.5	p.T751_I759delinsN	Gain-of-Function	EGFRExon19Deletion	complex	POS	PASS
5	SB00003841	Lung	58	Male	2012	Adenocarcinoma, NOS	I		chr10	43615577	C	T	chr10|43615577|C|T	0.0490566	39	796	39	795	COSM6942691	SNV	RET	exonic	missense	NM_020975.6	p.R886W	Gain-of-Function	Hotspot	snp	POS	PASS
	SB00003841	Lung	58	Male	2012	Adenocarcinoma, NOS	I		chr15	90631935	G	A	chr15|90631935|G|A	0.0421348	30	712	30	712	COSM41877	SNV	IDH2	exonic	missense	NM_002168.4	p.R140W	Gain-of-Function	Hotspot	snp	POS	PASS
	SB00003841	Lung	58	Male	2012	Adenocarcinoma, NOS	I		chr10	43609942	G	A	chr10|43609942|G|A	0.0275229	27	1036	27	981	COSM1702268	SNV	RET	exonic	missense	NM_020975.6	p.E632K	Gain-of-Function	Hotspot	snp	POS	PASS
	SB00003841	Lung	58	Male	2012	Adenocarcinoma, NOS	I		chr17	7578211	C	T	chr17|7578211|C|T	0.046875	48	1024	48	1024	COSM10735	SNV	TP53	exonic	missense	NM_000546.5	p.R213Q	Loss-of-Function	Hotspot	snp	POS	PASS
	SB00003841	Lung	58	Male	2012	Adenocarcinoma, NOS	I		chrX	66931504	G	A	chrX|66931504|G|A	0.0357942	31	892	32	894	COSM3094417	SNV	AR	exonic	missense	NM_000044.6	p.V716M	Gain-of-Function	Hotspot	snp	POS	PASS
	SB00003841	Lung	58	Male	2012	Adenocarcinoma, NOS	I		chr7	55211080	G	A	chr7|55211080|G|A	0.119053	547	4643	553	4645	COSM21683	SNV	EGFR	exonic	missense	NM_005228.5	p.R108K	Gain-of-Function	Hotspot	snp	POS	PASS
	SB00003841	Lung	58	Male	2012	Adenocarcinoma, NOS	I		chr7	55259514	CT	CG	chr7|55259514|CT|CG	0.162693	115	714	116	713	COSM6224	SNV	EGFR	exonic	missense	NM_005228.5	p.L858R	Gain-of-Function	Hotspot	snp	POS	PASS
	SB00003841	Lung	58	Male	2012	Adenocarcinoma, NOS	I		chr17	7578461	C	T	chr17|7578461|C|T	0.0341151	32	938	32	938	COSM43625	SNV	TP53	exonic	missense	NM_000546.5	p.V157I	Loss-of-Function	Hotspot	snp	POS	PASS
6	SB00014235	Lung	71	Female	2013	Adenocarcinoma, NOS	III		chr10	123247549	C	T	chr10|123247549|C|T	0.0533333	8	150	8	150	COSM29836	SNV	FGFR2	exonic	missense	NM_000141.5	p.A648T	Gain-of-Function	Hotspot	snp	POS	PASS
	SB00014235	Lung	71	Female	2013	Adenocarcinoma, NOS	III		chr7	55249007	G	A	chr7|55249007|G|A	0.0305344	4	131	4	131	COSM13425	SNV	EGFR	exonic	missense	NM_005228.5	p.V769M	Gain-of-Function	Hotspot	snp	POS	PASS
	SB00014235	Lung	71	Female	2013	Adenocarcinoma, NOS	III		chr2	29443613	C	T	chr2|29443613|C|T	0.0267857	3	113	3	112	COSM144250	SNV	ALK	exonic	missense	NM_004304.5	p.G1202R	Gain-of-Function	Hotspot	snp	POS	PASS
	SB00014235	Lung	71	Female	2013	Adenocarcinoma, NOS	III		chr3	178916725	C	T	chr3|178916725|C|T	0.0465116	8	172	8	172	COSM744	SNV	PIK3CA	exonic	missense	NM_006218.4	p.R38C	Gain-of-Function	Hotspot	snp	POS	PASS
	SB00014235	Lung	71	Female	2013	Adenocarcinoma, NOS	III		chr17	7577120	C	T	chr17|7577120|C|T	0.06	3	50	3	50	COSM10660	SNV	TP53	exonic	missense	NM_000546.5	p.R273H	Loss-of-Function	Hotspot	snp	POS	PASS
7	SB00036840	Lung	49	Female	2015	Adenocarcinoma, mucinous		pT2a	chr15	90631935	G	A	chr15|90631935|G|A	0.049459	32	647	32	647	COSM41877	SNV	IDH2	exonic	missense	NM_002168.4	p.R140W	Gain-of-Function	Hotspot	snp	POS	PASS
	SB00036840	Lung	49	Female	2015	Adenocarcinoma, mucinous		pT2a	chr3	178916725	C	T	chr3|178916725|C|T	0.0423573	23	543	23	543	COSM744	SNV	PIK3CA	exonic	missense	NM_006218.4	p.R38C	Gain-of-Function	Hotspot	snp	POS	PASS
	SB00036840	Lung	49	Female	2015	Adenocarcinoma, mucinous		pT2a	chr2	29432664	C	T	chr2|29432664|C|T	0.0469484	29	639	30	639	COSM28056	SNV	ALK	exonic	missense	NM_004304.5	p.R1275Q	Gain-of-Function	Hotspot	snp	POS	PASS
8	SB00039278	Lung	64	Female	2015	Adenosquamous carcinoma			chr7	116412046	A	G	chr7|116412046|A|G	0.0661435	0	1784	118	1784	COSM744044	SNV	MET	intronic	unknown	NM_001127500.3	p.?	Gain-of-Function	Hotspot	snp	POS	PASS
	SB00039278	Lung	64	Female	2015	Adenosquamous carcinoma			chr17	7577121	G	A	chr17|7577121|G|A	0.0325444	11	338	11	338	COSM10659	SNV	TP53	exonic	missense	NM_000546.5	p.R273C	Loss-of-Function	Hotspot	snp	POS	PASS
9	SB00039291	Lung	60	Male	2015	Adenocarcinoma, Invasive			chr17	7578268	A	C	chr17|7578268|A|C	0.342903	214	627	215	627	COSM44571	SNV	TP53	exonic	missense	NM_000546.5	p.L194R	Loss-of-Function	Hotspot	snp	POS	PASS
	SB00039291	Lung	60	Male	2015	Adenocarcinoma, Invasive			chr7	55249007	G	A	chr7|55249007|G|A	0.0239521	11	505	12	501	COSM13425	SNV	EGFR	exonic	missense	NM_005228.5	p.V769M	Gain-of-Function	Hotspot	snp	POS	PASS
	SB00039291	Lung	60	Male	2015	Adenocarcinoma, Invasive			chr17	7577548	C	T	chr17|7577548|C|T	0.03125	9	288	9	288	COSM6932	SNV	TP53	exonic	missense	NM_000546.5	p.G245S	Loss-of-Function	Hotspot	snp	POS	PASS
10	SB00036861	Lung	63	Male	2008	large cell neuroendocrine carcinoma with areas of adenocarcinoma			chr7	55241713	G	A	chr7|55241713|G|A	0.0399274	22	550	22	551	COSM22992	SNV	EGFR	exonic	missense	NM_005228.5	p.G721S	Gain-of-Function	Hotspot	snp	POS	PASS
	SB00036861	Lung	63	Male	2008	large cell neuroendocrine carcinoma with areas of adenocarcinoma			chr12	25398284	CC	CA	chr12|25398284|CC|CA	0.172546	631	3659	631	3657	COSM516	SNV	KRAS	exonic	missense	NM_033360.4	p.G12C	Gain-of-Function	Hotspot	snp	POS	PASS
	SB00036861	Lung	63	Male	2008	large cell neuroendocrine carcinoma with areas of adenocarcinoma			chr6	152419976	C	T	chr6|152419976|C|T	0.300429	210	699	210	699	BT32	SNV	ESR1	exonic	missense	NM_001122740.1	p.R555C	Gain-of-Function	Hotspot	snp	POS	PASS
	SB00036861	Lung	63	Male	2008	large cell neuroendocrine carcinoma with areas of adenocarcinoma			chr10	123279677	G	A	chr10|123279677|G|A	0.08687	131	1508	131	1508	COSM4994842	SNV	FGFR2	exonic	missense	NM_000141.5	p.S252L	Gain-of-Function	Hotspot	snp	POS	PASS
11	SB00036860	Lung	56	Female	2009	Adenocarcinoma, NOS	II		chr17	7578475	G	A	chr17|7578475|G|A	0.0406091	8	193	8	197	COSM10790	SNV	TP53	exonic	missense	NM_000546.5	p.P152L	Loss-of-Function	Hotspot	snp	POS	PASS
	SB00036860	Lung	56	Female	2009	Adenocarcinoma, NOS	II		chr7	55242465	GGAATTAAGAGAAGCAAC	AAT	chr7|55242465|GGAATTAAGAGAAGCAAC|AAT	0.520548	35	73	38	73	COSM13551	INDEL	EGFR	exonic	nonframeshiftBlockSubstitution	NM_005228.5	p.E746_T751delinsI	Gain-of-Function	EGFRExon19Deletion	complex	POS	PASS
12	SB00036863	Lung	59	Female	2009	Adenocarcinoma, NOS	III	pT2N1M0	chr11	534286	C	T	chr11|534286|C|T	0.0551734	363	6688	369	6688	COSM487	SNV	HRAS	exonic	missense	NM_001130442.2	p.G13S	Gain-of-Function	Hotspot	snp	POS	PASS
	SB00036863	Lung	59	Female	2009	Adenocarcinoma, NOS	III	pT2N1M0	chr17	7578263	G	A	chr17|7578263|G|A	0.0712329	26	365	26	365	COSM10705	SNV	TP53	exonic	nonsense	NM_000546.5	p.R196*	Loss-of-Function	Truncating	snp	POS	PASS
13	SB00036857	Lung	66	Male	2010	Adenocarcinoma, NOS	II	pT2N0M0	chr12	25398283	AC	AT	chr12|25398283|AC|AT	0.435023	465	1085	472	1085	COSM521	SNV	KRAS	exonic	missense	NM_033360.4	p.G12D	Gain-of-Function	Hotspot	snp	POS	PASS
	SB00036857	Lung	66	Male	2010	Adenocarcinoma, NOS	II	pT2N0M0	chr17	7578406	C	T	chr17|7578406|C|T	0.659933	196	297	196	297	COSM10648	SNV	TP53	exonic	missense	NM_000546.5	p.R175H	Loss-of-Function	Hotspot	snp	POS	PASS
16	SB00036636	Lung	52	Female	2007	Adenocarcinoma, NOS	I	pT2N0	chr2	29436901	C	T	chr2|29436901|C|T	0.74	144	200	148	200	COSM5967491	SNV	ALK	exonic	missense	NM_004304.5	p.R1231Q	Gain-of-Function	Hotspot	snp	POS	PASS
17	SB00046727	Lung	31	Female	2020	Adenocarcinoma, Invasive			chr5	176522551	G	A	chr5|176522551|G|A	0.0376106	17	452	17	452	COSM6163	SNV	FGFR4	exonic	missense	NM_213647.3	p.V550M	Gain-of-Function	Hotspot	snp	POS	PASS
	SB00046727	Lung	31	Female	2020	Adenocarcinoma, Invasive			chr10	123247549	C	T	chr10|123247549|C|T	0.0390244	8	205	8	205	COSM29836	SNV	FGFR2	exonic	missense	NM_000141.5	p.A648T	Gain-of-Function	Hotspot	snp	POS	PASS
	SB00046727	Lung	31	Female	2020	Adenocarcinoma, Invasive			chr7	55249007	G	A	chr7|55249007|G|A	0.0327869	8	244	8	244	COSM13425	SNV	EGFR	exonic	missense	NM_005228.5	p.V769M	Gain-of-Function	Hotspot	snp	POS	PASS
18	SB00046728	Lung	54	Female	2020	Adenocarcinoma, Invasive			chr15	90631935	G	A	chr15|90631935|G|A	0.0433018	32	736	32	739	COSM41877	SNV	IDH2	exonic	missense	NM_002168.4	p.R140W	Gain-of-Function	Hotspot	snp	POS	PASS
	SB00046728	Lung	54	Female	2020	Adenocarcinoma, Invasive			chr7	55242467	AATTAAGAGAAGCAACATC	T	chr7|55242467|AATTAAGAGAAGCAACATC|T	0.302632	350	1228	368	1216	COSM12384	INDEL	EGFR	exonic	nonframeshiftBlockSubstitution	NM_005228.5	p.E746_S752delinsV	Gain-of-Function	EGFRExon19Deletion	complex	POS	PASS
19	SB00046730	Lung	66	Female	2020	Adenocarcinoma, NOS			chr7	55259514	CT	CG	chr7|55259514|CT|CG	0.141838	177	1269	179	1262	COSM6224	SNV	EGFR	exonic	missense	NM_005228.5	p.L858R	Gain-of-Function	Hotspot	snp	POS	PASS
21	SB00046732	Lung	61	Female	2020	Adenocarcinoma, clear cell			chr17	37880981	A	AGCATACGTGATG	chr17|37880981|A|AGCATACGTGATG	0.389988	644	1737	670	1718	COSM20959	INDEL	ERBB2	exonic	nonframeshiftInsertion	NM_004448.3	p.Y772_A775dup	Gain-of-Function	ERBB2Exon20Insertion	ins	POS	PASS
	SB00046732	Lung	61	Female	2020	Adenocarcinoma, clear cell			chr17	7577535	C	A	chr17|7577535|C|A	0.143179	127	886	127	887	COSM43871	SNV	TP53	exonic	missense	NM_000546.5	p.R249M	Loss-of-Function	Hotspot	snp	POS	PASS
23	SB00036855	Lung	59	Male	2006	Adenocarcinoma, NOS	II	pT2N0M0	chr10	89692908	C	T	chr10|89692908|C|T	0.0296524	29	978	29	978	COSM5104	SNV	PTEN	exonic	missense	NM_000314.8	p.T131I	Loss-of-Function	Hotspot	snp	POS	PASS
	SB00036855	Lung	59	Male	2006	Adenocarcinoma, NOS	II	pT2N0M0	chr17	7578211	C	T	chr17|7578211|C|T	0.0477137	24	502	24	503	COSM10735	SNV	TP53	exonic	missense	NM_000546.5	p.R213Q	Loss-of-Function	Hotspot	snp	POS	PASS
	SB00036855	Lung	59	Male	2006	Adenocarcinoma, NOS	II	pT2N0M0	chr17	7577551	C	T	chr17|7577551|C|T	0.113861	23	202	23	202	COSM10941	SNV	TP53	exonic	missense	NM_000546.5	p.G244S	Loss-of-Function	Hotspot	snp	POS	PASS
	SB00036855	Lung	59	Male	2006	Adenocarcinoma, NOS	II	pT2N0M0	chr7	116412044	G	T	chr7|116412044|G|T	0.0977444	24	271	26	266	COSM6108462	SNV	MET	splicesite_5	unknown	NM_001127500.3	p.?	Gain-of-Function	METExon14Skipping	snp	POS	PASS
	SB00036855	Lung	59	Male	2006	Adenocarcinoma, NOS	II	pT2N0M0	chr7	116412043	G	A	chr7|116412043|G|A	0.387218	99	271	103	266	COSM6924587	SNV	MET	exonic	missense	NM_001127500.3	p.D1028N	Gain-of-Function	METExon14Skipping	snp	POS	PASS
	SB00036855	Lung	59	Male	2006	Adenocarcinoma, NOS	II	pT2N0M0	chr1	156846342	G	A	chr1|156846342|G|A	0.0658683	22	331	22	334	BT109	SNV	NTRK1	exonic	missense	NM_002529.3	p.G595R	Gain-of-Function	Hotspot	snp	POS	PASS
24	SB00036871	Lung	64	Female	2007	Adenocarcinoma, NOS			chr1	115258747	C	A	chr1|115258747|C|A	0.275206	963	3524	969	3521	COSM566	SNV	NRAS	exonic	missense	NM_002524.5	p.G12V	Gain-of-Function	Hotspot	snp	POS	PASS
	SB00036871	Lung	64	Female	2007	Adenocarcinoma, NOS			chr7	55241722	G	A	chr7|55241722|G|A	0.0335196	18	537	18	537	COSM13979	SNV	EGFR	exonic	missense	NM_005228.5	p.G724S	Gain-of-Function	Hotspot	snp	POS	PASS
	SB00036871	Lung	64	Female	2007	Adenocarcinoma, NOS			chr2	29443624	A	G	chr2|29443624|A|G	0.174497	26	149	26	149	OM3162	SNV	ALK	exonic	missense	NM_004304.5	p.L1198P	Gain-of-Function	Hotspot	snp	POS	PASS
	SB00036871	Lung	64	Female	2007	Adenocarcinoma, NOS			chr10	89692902	G	A	chr10|89692902|G|A	0.0491046	85	1731	85	1731	COSM28917	SNV	PTEN	exonic	missense	NM_000314.8	p.G129E	Loss-of-Function	Hotspot	snp	POS	PASS
	SB00036871	Lung	64	Female	2007	Adenocarcinoma, NOS			chr2	29443610	C	T	chr2|29443610|C|T	0.0536913	8	149	8	149	COSM6191344	SNV	ALK	exonic	missense	NM_004304.5	p.D1203N	Gain-of-Function	Hotspot	snp	POS	PASS
	SB00036871	Lung	64	Female	2007	Adenocarcinoma, NOS			chr10	43617398	G	A	chr10|43617398|G|A	0.0864662	115	1328	115	1330	COSM3437793	SNV	RET	exonic	missense	NM_020975.6	p.R912Q	Gain-of-Function	Hotspot	snp	POS	PASS
	SB00036871	Lung	64	Female	2007	Adenocarcinoma, NOS			chr3	178921548	G	A	chr3|178921548|G|A	0.0907372	47	529	48	529	COSM253279	SNV	PIK3CA	exonic	missense	NM_006218.4	p.V344M	Gain-of-Function	Hotspot	snp	POS	PASS
25	SB00036835	Lung	80	Male	2010	Bronchioloalveolar carcinoma		pT2 pN0	chr17	7577120	C	T	chr17|7577120|C|T	0.0723404	17	235	17	235	COSM10660	SNV	TP53	exonic	missense	NM_000546.5	p.R273H	Loss-of-Function	Hotspot	snp
	SB00036835	Lung	80	Male	2010	Bronchioloalveolar carcinoma		pT2 pN0	chr12	25380275	T	G	chr12|25380275|T|G	0.235533	694	2953	696	2955	COSM554	SNV	KRAS	exonic	missense	NM_033360.4	p.Q61H	Gain-of-Function	Hotspot	snp
	SB00036835	Lung	80	Male	2010	Bronchioloalveolar carcinoma		pT2 pN0	chr17	37881617	G	A	chr17|37881617|G|A	0.0426929	78	1827	78	1827	COSM119971	SNV	ERBB2	exonic	missense	NM_004448.3	p.R896H	Gain-of-Function	Hotspot	snp
	SB00036835	Lung	80	Male	2010	Bronchioloalveolar carcinoma		pT2 pN0	chr3	178921548	G	A	chr3|178921548|G|A	0.0288066	14	486	14	486	COSM253279	SNV	PIK3CA	exonic	missense	NM_006218.4	p.V344M	Gain-of-Function	Hotspot	snp
	SB00036835	Lung	80	Male	2010	Bronchioloalveolar carcinoma		pT2 pN0	chr7	116411923	C	T	chr7|116411923|C|T	0.0449251	27	600	27	601	COSM1666978	SNV	MET	exonic	missense	NM_001127500.3	p.R988C	Gain-of-Function	Hotspot	snp
	SB00036835	Lung	80	Male	2010	Bronchioloalveolar carcinoma		pT2 pN0	chr12	56478854	G	A	chr12|56478854|G|A	0.0310761	67	2155	67	2156	COSM172423	SNV	ERBB3	exonic	missense	NM_001982.4	p.V104M	Gain-of-Function	Hotspot	snp
	SB00036835	Lung	80	Male	2010	Bronchioloalveolar carcinoma		pT2 pN0	chr19	1219322	C	T	chr19|1219322|C|T	0.0728745	52	752	54	741	COSM6977173	SNV	STK11	splicesite_3	unknown	NM_000455.5	p.?	Loss-of-Function	Hotspot	snp
	SB00036835	Lung	80	Male	2010	Bronchioloalveolar carcinoma		pT2 pN0	chr19	10600446	C	T	chr19|10600446|C|T	0.0577617	32	553	32	554	COSM1524064	SNV	KEAP1	exonic	missense	NM_203500.2	p.R470H	Loss-of-Function	Hotspot	snp
	SB00036835	Lung	80	Male	2010	Bronchioloalveolar carcinoma		pT2 pN0	chr15	66729163	C	T	chr15|66729163|C|T	0.0298932	42	1405	42	1405	COSM1315861	SNV	MAP2K1	exonic	missense	NM_002755.4	p.P124L	Gain-of-Function	Hotspot	snp
26	SB00036828	Lung	70	Female	2006	Adenocarcinoma, NOS	I		chr22	29083949	C	T	chr22|29083949|C|T	0.0585317	57	1009	59	1008	COSM1559596	SNV	CHEK2	exonic	missense	NM_007194.4	p.R523H	Loss-of-Function	Hotspot	snp
	SB00036828	Lung	70	Female	2006	Adenocarcinoma, NOS	I		chr15	90631935	G	A	chr15|90631935|G|A	0.15873	20	126	20	126	COSM41877	SNV	IDH2	exonic	missense	NM_002168.4	p.R140W	Gain-of-Function	Hotspot	snp
	SB00036828	Lung	70	Female	2006	Adenocarcinoma, NOS	I		chr17	37880981	A	AGCATACGTGATG	chr17|37880981|A|AGCATACGTGATG	0.0263852	9	380	10	379	COSM20959	INDEL	ERBB2	exonic	nonframeshiftInsertion	NM_004448.3	p.Y772_A775dup	Gain-of-Function	ERBB2Exon20Insertion	ins
27	SB00036825	Lung	61	Male	2006	Adenocarcinoma, NOS	I		chr3	178952085	A	G	chr3|178952085|A|G	0.244094	62	254	62	254	COSM775	SNV	PIK3CA	exonic	missense	NM_006218.4	p.H1047R	Gain-of-Function	Hotspot	snp
28	SB00036823	Lung	58	Female	2005	Adenocarcinoma, NOS	III		chr10	43609097	G	A	chr10|43609097|G|A	0.176471	18	102	18	102	COSM980	SNV	RET	exonic	missense	NM_020975.6	p.C618Y	Gain-of-Function	Hotspot	snp
29	SB00036822	Lung	60	Male	2005	Adenocarcinoma, NOS		pT2 pNx	chr3	41266125	C	A	chr3|41266125|C|A	0.323353	107	334	108	334	COSM5730	SNV	CTNNB1	exonic	missense	NM_001904.4	p.T41N	Gain-of-Function	Hotspot	snp
	SB00036822	Lung	61	Male	2006	Adenocarcinoma, NOS		pT2 pNx	chr3	178952085	A	G	chr3|178952085|A|G	0.121076	27	223	27	223	COSM775	SNV	PIK3CA	exonic	missense	NM_006218.4	p.H1047R	Gain-of-Function	Hotspot	snp
	SB00036822	Lung	62	Male	2007	Adenocarcinoma, NOS		pT2 pNx	chr10	89692905	G	A	chr10|89692905|G|A	0.1939	89	459	89	459	COSM5033	SNV	PTEN	exonic	missense	NM_000314.8	p.R130Q	Loss-of-Function	Hotspot	snp
	SB00036822	Lung	63	Male	2008	Adenocarcinoma, NOS		pT2 pNx	chr20	57484420	C	T	chr20|57484420|C|T	0.0574713	54	957	55	957	COSM27887	SNV	GNAS	exonic	missense	NM_000516.6	p.R201C	Gain-of-Function	Hotspot	snp
	SB00036822	Lung	64	Male	2009	Adenocarcinoma, NOS		pT2 pNx	chr7	55242465	GGAATTAAGAGAAGCA	G	chr7|55242465|GGAATTAAGAGAAGCA|G	0.888435	639	740	653	735	COSM6225	INDEL	EGFR	exonic	nonframeshiftDeletion	NM_005228.5	p.E746_A750del	Gain-of-Function	EGFRExon19Deletion	del
30	SB00036831	Lung	59	Male	2009	Adenocarcinoma, mucinous	I	pT2pN0	chr17	7577538	C	T	chr17|7577538|C|T	0.12069	49	405	49	406	COSM10662	SNV	TP53	exonic	missense	NM_000546.5	p.R248Q	Loss-of-Function	Hotspot	snp
	SB00036831	Lung	59	Male	2009	Adenocarcinoma, mucinous	I	pT2pN0	chr7	55249088	G	A	chr7|55249088|G|A	0.202532	16	79	16	79	COSM20891	SNV	EGFR	exonic	missense	NM_005228.5	p.G796S	Gain-of-Function	Hotspot	snp
	SB00036831	Lung	59	Male	2009	Adenocarcinoma, mucinous	I	pT2pN0	chr3	178916725	C	T	chr3|178916725|C|T	0.073107	28	383	28	383	COSM744	SNV	PIK3CA	exonic	missense	NM_006218.4	p.R38C	Gain-of-Function	Hotspot	snp
	SB00036831	Lung	59	Male	2009	Adenocarcinoma, mucinous	I	pT2pN0	chr7	55259485	C	T	chr7|55259485|C|T	0.130751	53	413	54	413	COSM22943	SNV	EGFR	exonic	missense	NM_005228.5	p.P848L	Gain-of-Function	Hotspot	snp
	SB00036831	Lung	59	Male	2009	Adenocarcinoma, mucinous	I	pT2pN0	chr7	140481418	C	T	chr7|140481418|C|T	0.173913	8	46	8	46	COSM1448615	SNV	BRAF	exonic	missense	NM_004333.6	p.G464R	Gain-of-Function	Hotspot	snp
	SB00036831	Lung	59	Male	2009	Adenocarcinoma, mucinous	I	pT2pN0	chr7	55259448	C	T	chr7|55259448|C|T	0.0435835	17	413	18	413	COSM28604	SNV	EGFR	exonic	missense	NM_005228.5	p.R836C	Gain-of-Function	Hotspot	snp
	SB00036831	Lung	59	Male	2009	Adenocarcinoma, mucinous	I	pT2pN0	chr3	41266137	C	T	chr3|41266137|C|T	0.0318907	14	443	14	439	COSM5667	SNV	CTNNB1	exonic	missense	NM_001904.4	p.S45F	Gain-of-Function	Hotspot	snp
31	SB00036829	Lung	58	Female	2006	Adenosquamous carcinoma			chr19	10602620	G	A	chr19|10602620|G|A	0.0865801	20	231	20	231	COSM1524062	SNV	KEAP1	exonic	missense	NM_203500.2	p.R320W	Loss-of-Function	Hotspot	snp
	SB00036829	Lung	58	Female	2006	Adenosquamous carcinoma			chr17	7577544	A	T	chr17|7577544|A|T	0.119171	46	386	46	386	COSM44103	SNV	TP53	exonic	missense	NM_000546.5	p.M246K	Loss-of-Function	Hotspot	snp
	SB00036829	Lung	58	Female	2006	Adenosquamous carcinoma			chr3	178916725	C	T	chr3|178916725|C|T	0.0283364	31	1094	31	1094	COSM744	SNV	PIK3CA	exonic	missense	NM_006218.4	p.R38C	Gain-of-Function	Hotspot	snp
	SB00036829	Lung	58	Female	2006	Adenosquamous carcinoma			chr15	90631934	C	T	chr15|90631934|C|T	0.0511247	25	489	25	489	COSM41590	SNV	IDH2	exonic	missense	NM_002168.4	p.R140Q	Gain-of-Function	Hotspot	snp
	SB00036829	Lung	58	Female	2006	Adenosquamous carcinoma			chr2	29443591	C	T	chr2|29443591|C|T	0.0553539	61	1102	61	1102	COSM327056	SNV	ALK	exonic	missense	NM_004304.5	p.R1209Q	Gain-of-Function	Hotspot	snp
	SB00036829	Lung	58	Female	2006	Adenosquamous carcinoma			chr17	37881332	G	A	chr17|37881332|G|A	0.0711921	43	604	43	604	COSM14065	SNV	ERBB2	exonic	missense	NM_004448.3	p.V842I	Gain-of-Function	Hotspot	snp
	SB00036829	Lung	58	Female	2006	Adenosquamous carcinoma			chr7	55249071	C	T	chr7|55249071|C|T	0.0720461	50	694	50	694	COSM6240	SNV	EGFR	exonic	missense	NM_005228.5	p.T790M	Gain-of-Function	Hotspot	snp
	SB00036829	Lung	58	Female	2006	Adenosquamous carcinoma			chr7	55259448	C	T	chr7|55259448|C|T	0.0620438	34	548	34	548	COSM28604	SNV	EGFR	exonic	missense	NM_005228.5	p.R836C	Gain-of-Function	Hotspot	snp
	SB00036829	Lung	58	Female	2006	Adenosquamous carcinoma			chr17	37881616	C	T	chr17|37881616|C|T	0.0340557	2	1292	44	1292	COSM14066	SNV	ERBB2	exonic	missense	NM_004448.3	p.R896C	Gain-of-Function	Hotspot	snp
32	SB00036827	Lung	69	Female	2006	Adenosquamous carcinoma			chr12	25378561	G	A	chr12|25378561|G|A	0.0427928	19	444	19	444	COSM19900	SNV	KRAS	exonic	missense	NM_033360.4	p.A146V	Gain-of-Function	Hotspot	snp
	SB00036827	Lung	69	Female	2006	Adenosquamous carcinoma			chr19	1220487	G	A	chr19|1220487|G|A	0.0763889	55	720	55	720	COSM25847	SNV	STK11	exonic	missense	NM_000455.5	p.D194N	Loss-of-Function	Hotspot	snp
	SB00036827	Lung	69	Female	2006	Adenosquamous carcinoma			chr14	105246551	C	T	chr14|105246551|C|T	0.0414938	40	951	40	964	COSM33765	SNV	AKT1	exonic	missense	NM_001014431.2	p.E17K	Gain-of-Function	Hotspot	snp
	SB00036827	Lung	69	Female	2006	Adenosquamous carcinoma			chr10	43615577	C	T	chr10|43615577|C|T	0.0759289	47	619	47	619	COSM6942691	SNV	RET	exonic	missense	NM_020975.6	p.R886W	Gain-of-Function	Hotspot	snp
	SB00036827	Lung	69	Female	2006	Adenosquamous carcinoma			chr17	37881616	C	T	chr17|37881616|C|T	0.0379747	27	711	27	711	COSM14066	SNV	ERBB2	exonic	missense	NM_004448.3	p.R896C	Gain-of-Function	Hotspot	snp
33	SB00036856	Lung	35	Male	2006	Adenocarcinoma, NOS	II		chr17	7577538	C	T	chr17|7577538|C|T	0.0565276	42	743	42	743	COSM10662	SNV	TP53	exonic	missense	NM_000546.5	p.R248Q	Loss-of-Function	Hotspot	snp	POS	PASS
	SB00036856	Lung	35	Male	2006	Adenocarcinoma, NOS	II		chr17	7577120	C	T	chr17|7577120|C|T	0.0393258	14	356	14	356	COSM10660	SNV	TP53	exonic	missense	NM_000546.5	p.R273H	Loss-of-Function	Hotspot	snp	POS	PASS
	SB00036856	Lung	35	Male	2006	Adenocarcinoma, NOS	II		chr1	115256528	TT	TA	chr1|115256528|TT|TA	0.437158	956	2197	960	2196	COSM583	SNV	NRAS	exonic	missense	NM_002524.5	p.Q61L	Gain-of-Function	Hotspot	snp	POS	PASS
34	SB00036846	Lung	58	Female	2016	Adenocarcinoma, NOS		pT2 N0	chr7	55242465	GGAATTAAGAGAAGCA	G	chr7|55242465|GGAATTAAGAGAAGCA|G	0.5	81	168	83	166	COSM6225	INDEL	EGFR	exonic	nonframeshiftDeletion	NM_005228.5	p.E746_A750del	Gain-of-Function	EGFRExon19Deletion	del	POS	PASS
	SB00036846	Lung	58	Female	2016	Adenocarcinoma, NOS		pT2 N0	chr7	55242469	TTAAGAGAAGCAAC	CA	chr7|55242469|TTAAGAGAAGCAAC|CA	0.11828	0	168	11	93	COSM12420	INDEL	EGFR	exonic	nonframeshiftBlockSubstitution	NM_005228.5	p.L747_T751delinsQ	Gain-of-Function	EGFRExon19Deletion	complex	POS	PASS
	SB00036846	Lung	58	Female	2016	Adenocarcinoma, NOS		pT2 N0	chr17	7578190	T	C	chr17|7578190|T|C	0.0756014	20	291	22	291	COSM10758	SNV	TP53	exonic	missense	NM_000546.5	p.Y220C	Loss-of-Function	Hotspot	snp	POS	PASS
35	SB00036845	Lung	67	Male	2016	Adenocarcinoma, NOS	I	pT1b,pNx	chr3	178921548	G	A	chr3|178921548|G|A	0.0934066	34	365	34	364	COSM253279	SNV	PIK3CA	exonic	missense	NM_006218.4	p.V344M	Gain-of-Function	Hotspot	snp	POS	PASS
	SB00036845	Lung	67	Male	2016	Adenocarcinoma, NOS	I	pT1b,pNx	chr19	1220487	G	T	chr19|1220487|G|T	0.0505415	28	554	28	554	COSM20944	SNV	STK11	exonic	missense	NM_000455.5	p.D194Y	Loss-of-Function	Hotspot	snp	POS	PASS
	SB00036845	Lung	67	Male	2016	Adenocarcinoma, NOS	I	pT1b,pNx	chr7	140453137	C	T	chr7|140453137|C|T	0.0750988	19	253	19	253	COSM1130	SNV	BRAF	exonic	missense	NM_004333.6	p.V600M	Gain-of-Function	Hotspot	snp	POS	PASS
	SB00036845	Lung	67	Male	2016	Adenocarcinoma, NOS	I	pT1b,pNx	chr6	152332868	G	A	chr6|152332868|G|A	0.0463768	16	345	16	345	COSM1545070	SNV	ESR1	exonic	missense	NM_001122740.1	p.V392I	Gain-of-Function	Hotspot	snp	POS	PASS
	SB00036845	Lung	67	Male	2016	Adenocarcinoma, NOS	I	pT1b,pNx	chr17	7578394	T	C	chr17|7578394|T|C	0.0263158	9	423	11	418	COSM10889	SNV	TP53	exonic	missense	NM_000546.5	p.H179R	Loss-of-Function	Hotspot	snp	POS	PASS
	SB00036845	Lung	67	Male	2016	Adenocarcinoma, NOS	I	pT1b,pNx	chr4	1806119	G	A	chr4|1806119|G|A	0.114943	10	86	10	87	COSM24842	SNV	FGFR3	exonic	missense	NM_000142.4	p.G380R	Gain-of-Function	Hotspot	snp	POS	PASS
	SB00036845	Lung	67	Male	2016	Adenocarcinoma, NOS	I	pT1b,pNx	chr19	1220595	G	A	chr19|1220595|G|A	0.0373832	8	215	8	214	COSM20953	SNV	STK11	exonic	missense	NM_000455.5	p.A205T	Loss-of-Function	Hotspot	snp	POS	PASS
36	SB00036841	Lung	54	Female	2015	Adenocarcinoma, acinar		ypT1b	chr17	7577081	T	A	chr17|7577081|T|A	0.102041	40	392	40	392	COSM43936	SNV	TP53	exonic	missense	NM_000546.5	p.E286V	Loss-of-Function	Hotspot	snp	POS	PASS
	SB00036841	Lung	54	Female	2015	Adenocarcinoma, acinar		ypT1b	chr17	7577094	G	A	chr17|7577094|G|A	0.0433673	17	391	17	392	COSM10704	SNV	TP53	exonic	missense	NM_000546.5	p.R282W	Loss-of-Function	Hotspot	snp	POS	PASS
	SB00036841	Lung	54	Female	2015	Adenocarcinoma, acinar		ypT1b	chr7	55242464	AGGAATTAAGAGAAGC	A	chr7|55242464|AGGAATTAAGAGAAGC|A	0.581848	695	1271	718	1234	COSM6223	INDEL	EGFR	exonic	nonframeshiftDeletion	NM_005228.5	p.E746_A750del	Gain-of-Function	EGFRExon19Deletion	del	POS	PASS
37	SB00023618	Lung	64	Male	2014	Adenocarcinoma, mucinous			chr7	55221822	C	T	chr7|55221822|C|T	0.050664	103	2033	103	2033	COSM21687	SNV	EGFR	exonic	missense	NM_005228.5	p.A289V	Gain-of-Function	Hotspot	snp	POS	PASS
	SB00023618	Lung	64	Male	2014	Adenocarcinoma, mucinous			chr12	25398283	AC	AA	chr12|25398283|AC|AA	0.135404	230	1707	231	1706	COSM520	SNV	KRAS	exonic	missense	NM_033360.4	p.G12V	Gain-of-Function	Hotspot	snp	POS	PASS
	SB00023618	Lung	64	Male	2014	Adenocarcinoma, mucinous			chr12	25398283	AC	AT	chr12|25398283|AC|AT	0.151231	254	1707	258	1706	COSM521	SNV	KRAS	exonic	missense	NM_033360.4	p.G12D	Gain-of-Function	Hotspot	snp	POS	PASS
	SB00023618	Lung	64	Male	2014	Adenocarcinoma, mucinous			chr17	37868207	T	C	chr17|37868207|T|C	0.0330067	61	1939	64	1939	COSM1563863	SNV	ERBB2	exonic	missense	NM_004448.3	p.S310P	Gain-of-Function	Hotspot	snp	POS	PASS
	SB00023618	Lung	64	Male	2014	Adenocarcinoma, mucinous			chr19	1220578	A	G	chr19|1220578|A|G	0.0241265	29	1215	29	1202	COSM6923168	SNV	STK11	splicesite_3	unknown	NM_000455.5	p.?	Loss-of-Function	Hotspot	snp	POS	PASS
	SB00023618	Lung	64	Male	2014	Adenocarcinoma, mucinous			chr20	57484420	C	T	chr20|57484420|C|T	0.0607497	140	2321	141	2321	COSM27887	SNV	GNAS	exonic	missense	NM_000516.6	p.R201C	Gain-of-Function	Hotspot	snp	POS	PASS
38	SB00010215	Lung	65	Male	2013	Adenocarcinoma, NOS			chr4	1807863	A	G	chr4|1807863|A|G	0.0351759	1	199	7	199	COSM1428721	SNV	FGFR3	exonic	missense	NM_000142.4	p.D641G	Gain-of-Function	Hotspot	snp	POS	PASS
	SB00010215	Lung	65	Male	2013	Adenocarcinoma, NOS			chr7	55241722	G	A	chr7|55241722|G|A	0.139928	116	829	116	829	COSM13979	SNV	EGFR	exonic	missense	NM_005228.5	p.G724S	Gain-of-Function	Hotspot	snp	POS	PASS
	SB00010215	Lung	65	Male	2013	Adenocarcinoma, NOS			chr20	57484421	G	A	chr20|57484421|G|A	0.0510061	107	2138	109	2137	COSM27895	SNV	GNAS	exonic	missense	NM_000516.6	p.R201H	Gain-of-Function	Hotspot	snp	POS	PASS
	SB00010215	Lung	65	Male	2013	Adenocarcinoma, NOS			chr7	55241707	G	A	chr7|55241707|G|A	0.226779	186	825	188	829	COSM6252	SNV	EGFR	exonic	missense	NM_005228.5	p.G719S	Gain-of-Function	Hotspot	snp	POS	PASS
	SB00010215	Lung	65	Male	2013	Adenocarcinoma, NOS			chr7	55259524	T	A	chr7|55259524|T|A	0.222642	59	266	59	265	COSM6213	SNV	EGFR	exonic	missense	NM_005228.5	p.L861Q	Gain-of-Function	Hotspot	snp	POS	PASS
39	SB00036839	Lung	64	Male	2013	Adenocarcinoma, NOS	I	pT1a, pN0	chr17	37881616	C	T	chr17|37881616|C|T	0.0292599	17	582	17	581	COSM14066	SNV	ERBB2	exonic	missense	NM_004448.3	p.R896C	Gain-of-Function	Hotspot	snp	POS	PASS
	SB00036839	Lung	64	Male	2013	Adenocarcinoma, NOS	I	pT1a, pN0	chr10	89711900	G	A	chr10|89711900|G|A	0.0803109	31	386	31	386	COSM5039	SNV	PTEN	exonic	missense	NM_000314.8	p.R173H	Loss-of-Function	Hotspot	snp	POS	PASS
	SB00036839	Lung	64	Male	2013	Adenocarcinoma, NOS	I	pT1a, pN0	chr4	1806176	C	T	chr4|1806176|C|T	0.0481928	4	82	4	83	COSM296687	SNV	FGFR3	exonic	missense	NM_000142.4	p.R399C	Gain-of-Function	Hotspot	snp	POS	PASS
	SB00036839	Lung	64	Male	2013	Adenocarcinoma, NOS	I	pT1a, pN0	chr17	7578475	G	A	chr17|7578475|G|A	0.0380435	7	179	7	184	COSM10790	SNV	TP53	exonic	missense	NM_000546.5	p.P152L	Loss-of-Function	Hotspot	snp	POS	PASS
	SB00036839	Lung	64	Male	2013	Adenocarcinoma, NOS	I	pT1a, pN0	chr12	56478854	G	A	chr12|56478854|G|A	0.0413589	28	677	28	677	COSM172423	SNV	ERBB3	exonic	missense	NM_001982.4	p.V104M	Gain-of-Function	Hotspot	snp	POS	PASS
	SB00036839	Lung	64	Male	2013	Adenocarcinoma, NOS	I	pT1a, pN0	chr7	55259503	C	T	chr7|55259503|C|T	0.179104	24	134	24	134	COSM87246	SNV	EGFR	exonic	missense	NM_005228.5	p.T854I	Gain-of-Function	Hotspot	snp	POS	PASS
	SB00036839	Lung	64	Male	2013	Adenocarcinoma, NOS	I	pT1a, pN0	chr3	178916725	C	T	chr3|178916725|C|T	0.0304183	8	263	8	263	COSM744	SNV	PIK3CA	exonic	missense	NM_006218.4	p.R38C	Gain-of-Function	Hotspot	snp	POS	PASS
	SB00036839	Lung	64	Male	2013	Adenocarcinoma, NOS	I	pT1a, pN0	chr5	176522551	G	A	chr5|176522551|G|A	0.0415973	25	601	25	601	COSM6163	SNV	FGFR4	exonic	missense	NM_213647.3	p.V550M	Gain-of-Function	Hotspot	snp	POS	PASS
	SB00036839	Lung	64	Male	2013	Adenocarcinoma, NOS	I	pT1a, pN0	chr3	178916936	G	A	chr3|178916936|G|A	0.0568182	11	176	10	176	COSM27497	SNV	PIK3CA	exonic	missense	NM_006218.4	p.R108H	Gain-of-Function	Hotspot	snp	POS	PASS
	SB00036839	Lung	64	Male	2013	Adenocarcinoma, NOS	I	pT1a, pN0	chrX	66931504	G	A	chrX|66931504|G|A	0.0384615	8	208	8	208	COSM3094417	SNV	AR	exonic	missense	NM_000044.6	p.V716M	Gain-of-Function	Hotspot	snp	POS	PASS
	SB00036839	Lung	64	Male	2013	Adenocarcinoma, NOS	I	pT1a, pN0	chr19	10602619	C	T	chr19|10602619|C|T	0.208955	14	67	14	67	COSM710195	SNV	KEAP1	exonic	missense	NM_203500.2	p.R320Q	Loss-of-Function	Hotspot	snp	POS	PASS
	SB00036839	Lung	64	Male	2013	Adenocarcinoma, NOS	I	pT1a, pN0	chr7	55211079	A	G	chr7|55211079|A|G	0.0315217	29	920	29	920	COSM1451536	SNV	EGFR	exonic	missense	NM_005228.5	p.R108G	Gain-of-Function	Hotspot	snp	POS	PASS
40	SB00036838	Lung	54	Female	2012	Adenocarcinoma, NOS	I	pT2	chr17	37881616	C	T	chr17|37881616|C|T	0.0345423	20	579	20	579	COSM14066	SNV	ERBB2	exonic	missense	NM_004448.3	p.R896C	Gain-of-Function	Hotspot	snp	POS	PASS
	SB00036838	Lung	54	Female	2012	Adenocarcinoma, NOS	I	pT2	chr15	90631934	C	T	chr15|90631934|C|T	0.0483871	21	434	21	434	COSM41590	SNV	IDH2	exonic	missense	NM_002168.4	p.R140Q	Gain-of-Function	Hotspot	snp	POS	PASS
	SB00036838	Lung	54	Female	2012	Adenocarcinoma, NOS	I	pT2	chr4	1807488	G	A	chr4|1807488|G|A	0.0354331	45	1269	45	1270	OM3223	SNV	FGFR3	exonic	missense	NM_000142.4	p.V553M	Gain-of-Function	Hotspot	snp	POS	PASS
	SB00036838	Lung	54	Female	2012	Adenocarcinoma, NOS	I	pT2	chr19	10602620	G	A	chr19|10602620|G|A	0.0550459	6	108	6	109	COSM1524062	SNV	KEAP1	exonic	missense	NM_203500.2	p.R320W	Loss-of-Function	Hotspot	snp	POS	PASS
	SB00036838	Lung	54	Female	2012	Adenocarcinoma, NOS	I	pT2	chr10	43609942	G	A	chr10|43609942|G|A	0.0275229	8	346	9	327	COSM1702268	SNV	RET	exonic	missense	NM_020975.6	p.E632K	Gain-of-Function	Hotspot	snp	POS	PASS
	SB00036838	Lung	54	Female	2012	Adenocarcinoma, NOS	I	pT2	chr3	178916725	C	T	chr3|178916725|C|T	0.029703	12	404	12	404	COSM744	SNV	PIK3CA	exonic	missense	NM_006218.4	p.R38C	Gain-of-Function	Hotspot	snp	POS	PASS
	SB00036838	Lung	54	Female	2012	Adenocarcinoma, NOS	I	pT2	chr5	176522551	G	A	chr5|176522551|G|A	0.0414508	23	579	24	579	COSM6163	SNV	FGFR4	exonic	missense	NM_213647.3	p.V550M	Gain-of-Function	Hotspot	snp	POS	PASS
	SB00036838	Lung	54	Female	2012	Adenocarcinoma, NOS	I	pT2	chr6	152419976	C	T	chr6|152419976|C|T	0.0503145	8	159	8	159	BT32	SNV	ESR1	exonic	missense	NM_001122740.1	p.R555C	Gain-of-Function	Hotspot	snp	POS	PASS
41	SB00036836	Lung	58	Male	2010	Adenocarcinoma, NOS	I	pT1N0	chr4	1806099	A	G	chr4|1806099|A|G	0.38961	30	77	30	77	COSM718	SNV	FGFR3	exonic	missense	NM_000142.4	p.Y373C	Gain-of-Function	Hotspot	snp	POS	PASS
	SB00036836	Lung	58	Male	2010	Adenocarcinoma, NOS	I	pT1N0	chr10	123279677	G	A	chr10|123279677|G|A	0.0340633	14	411	14	411	COSM4994842	SNV	FGFR2	exonic	missense	NM_000141.5	p.S252L	Gain-of-Function	Hotspot	snp	POS	PASS
	SB00036836	Lung	58	Male	2010	Adenocarcinoma, NOS	I	pT1N0	chr10	89711900	G	A	chr10|89711900|G|A	0.081448	18	221	18	221	COSM5039	SNV	PTEN	exonic	missense	NM_000314.8	p.R173H	Loss-of-Function	Hotspot	snp	POS	PASS
	SB00036836	Lung	58	Male	2010	Adenocarcinoma, NOS	I	pT1N0	chr7	116411923	C	T	chr7|116411923|C|T	0.0902256	12	133	12	133	COSM1666978	SNV	MET	exonic	missense	NM_001127500.3	p.R988C	Gain-of-Function	Hotspot	snp	POS	PASS
	SB00036836	Lung	58	Male	2010	Adenocarcinoma, NOS	I	pT1N0	chr10	89692904	C	T	chr10|89692904|C|T	0.150602	25	167	25	166	COSM5152	SNV	PTEN	exonic	nonsense	NM_000314.8	p.R130*	Loss-of-Function	Truncating	snp	POS	PASS
	SB00036836	Lung	58	Male	2010	Adenocarcinoma, NOS	I	pT1N0	chr7	55241722	G	A	chr7|55241722|G|A	0.0735931	17	231	17	231	COSM13979	SNV	EGFR	exonic	missense	NM_005228.5	p.G724S	Gain-of-Function	Hotspot	snp	POS	PASS
	SB00036836	Lung	58	Male	2010	Adenocarcinoma, NOS	I	pT1N0	chr12	56478817	G	A	chr12|56478817|G|A	0.0300158	19	633	19	633	COSM122890	SNV	ERBB3	exonic	missense	NM_001982.4	p.M91I	Gain-of-Function	Hotspot	snp	POS	PASS
	SB00036836	Lung	58	Male	2010	Adenocarcinoma, NOS	I	pT1N0	chr4	1807862	G	A	chr4|1807862|G|A	0.030303	0	99	3	99	COSM29438	SNV	FGFR3	exonic	missense	NM_000142.4	p.D641N	Gain-of-Function	Hotspot	snp	POS	PASS
	SB00036836	Lung	58	Male	2010	Adenocarcinoma, NOS	I	pT1N0	chr17	7578406	C	T	chr17|7578406|C|T	0.0568182	25	440	25	440	COSM10648	SNV	TP53	exonic	missense	NM_000546.5	p.R175H	Loss-of-Function	Hotspot	snp	POS	PASS
42	SB00047925	Lung	60	Female	2007	Bronchioloalveolar carcinoma			chr20	57484420	C	T	GNAS|chr20|57484420|C|T	0.0355161	32	901	32	901	COSM27887	SNV	GNAS	exonic	missense	NM_000516.6	p.R201C	Hotspot	.	snp	POS	PASS
	SB00047925	Lung	60	Female	2007	Bronchioloalveolar carcinoma			chr5	176522551	G	A	FGFR4|chr5|176522551|G|A	0.0673684	32	475	32	475	COSM6163	SNV	FGFR4	exonic	missense	NM_213647.3	p.V550M	Hotspot	.	snp	POS	PASS
43	SB00047930	Lung	63	Male	2011	Adenocarcinoma, papillary	II		chr10	43617397	C	T	RET|chr10|43617397|C|T	0.0966184	20	207	20	207	COSM3415038	SNV	RET	exonic	missense	NM_020975.6	p.R912W	Hotspot	.	snp	POS	PASS
	SB00047930	Lung	63	Male	2011	Adenocarcinoma, papillary	II		chr11	534286	C	T	HRAS|chr11|534286|C|T	0.0303665	29	955	29	955	COSM487	SNV	HRAS	exonic	missense	NM_001130442.2	p.G13S	Hotspot	.	snp	POS	PASS
	SB00047930	Lung	63	Male	2011	Adenocarcinoma, papillary	II		chr17	7577538	C	T	TP53|chr17|7577538|C|T	0.037037	6	162	6	162	COSM10662	SNV	TP53	exonic	missense	NM_000546.5	p.R248Q	Hotspot	.	snp	POS	PASS
	SB00047930	Lung	63	Male	2011	Adenocarcinoma, papillary	II		chr17	37880981	A	AGCATACGTGATG	ERBB2|chr17|37880981|A|AGCATACGTGATG	0.0703736	77	1156	81	1151	COSM20959	INDEL	ERBB2	exonic	nonframeshiftInsertion	NM_004448.3	p.Y772_A775dup	ERBB2Exon20Insertion	.	ins	POS	PASS
	SB00047930	Lung	63	Male	2011	Adenocarcinoma, papillary	II		chr3	41266109	C	T	CTNNB1|chr3|41266109|C|T	0.158192	28	177	28	177	COSM5703	SNV	CTNNB1	exonic	missense	NM_001904.4	p.H36Y	Hotspot	.	snp	POS	PASS
	SB00047930	Lung	63	Male	2011	Adenocarcinoma, papillary	II		chr7	55249007	G	A	EGFR|chr7|55249007|G|A	0.0387244	17	439	17	439	COSM13425	SNV	EGFR	exonic	missense	NM_005228.5	p.V769M	Hotspot	.	snp	POS	PASS
	SB00047930	Lung	63	Male	2011	Adenocarcinoma, papillary	II		chr8	38273561	C	T	FGFR1|chr8|38273561|C|T	0.0299728	11	367	11	367	COSM6840954	SNV	FGFR1	exonic	missense	NM_001174067.1	p.V592M	Hotspot	.	snp	POS	PASS
44	SB00047941	Lung	75	Male	2012	Adenocarcinoma, NOS	II		chr11	534289	C	T	HRAS|chr11|534289|C|T	0.0620087	70	1145	71	1145	COSM480	SNV	HRAS	exonic	missense	NM_001130442.2	p.G12S	Hotspot	.	snp	POS	PASS
	SB00047941	Lung	75	Male	2012	Adenocarcinoma, NOS			chr17	7578475	G	A	TP53|chr17|7578475|G|A	0.0804598	7	86	7	87	COSM10790	SNV	TP53	exonic	missense	NM_000546.5	p.P152L	Hotspot	.	snp	POS	PASS
	SB00047941	Lung	75	Male	2012	Adenocarcinoma, NOS			chr2	29432664	C	T	ALK|chr2|29432664|C|T	0.234043	22	95	22	94	COSM28056	SNV	ALK	exonic	missense	NM_004304.5	p.R1275Q	Hotspot	.	snp	POS	PASS
	SB00047941	Lung	75	Male	2012	Adenocarcinoma, NOS			chrX	66937372	G	T	AR|chrX|66937372|G|T	0.287081	60	209	60	209	COSM5572266	SNV	AR	exonic	missense	NM_000044.6	p.W742C	Hotspot	.	snp	POS	PASS
	SB00047941	Lung	75	Male	2012	Adenocarcinoma, NOS			chr7	140481418	C	T	BRAF|chr7|140481418|C|T	0.138462	27	195	27	195	COSM1448615	SNV	BRAF	exonic	missense	NM_004333.6	p.G464R	Hotspot	.	snp	POS	PASS
45	SB00047931	Lung	62	Male	2011	Adenocarcinoma, papillary	II		chr10	43617397	C	T	RET|chr10|43617397|C|T	0.186992	69	369	69	369	COSM3415038	SNV	RET	exonic	missense	NM_020975.6	p.R912W	Hotspot	.	snp	POS	PASS
	SB00047931	Lung	62	Male	2011	Adenocarcinoma, papillary			chr11	534286	C	T	HRAS|chr11|534286|C|T	0.0294118	39	1326	39	1326	COSM487	SNV	HRAS	exonic	missense	NM_001130442.2	p.G13S	Hotspot	.	snp	POS	PASS
	SB00047931	Lung	62	Male	2011	Adenocarcinoma, papillary			chr12	56478854	G	A	ERBB3|chr12|56478854|G|A	0.0507937	64	1260	64	1260	COSM172423	SNV	ERBB3	exonic	missense	NM_001982.4	p.V104M	Hotspot	.	snp	POS	PASS
	SB00047931	Lung	62	Male	2011	Adenocarcinoma, papillary			chr17	7577538	C	T	TP53|chr17|7577538|C|T	0.115385	30	260	30	260	COSM10662	SNV	TP53	exonic	missense	NM_000546.5	p.R248Q	Hotspot	.	snp	POS	PASS
	SB00047931	Lung	62	Male	2011	Adenocarcinoma, papillary			chr17	7578475	G	A	TP53|chr17|7578475|G|A	0.111111	69	602	68	612	COSM10790	SNV	TP53	exonic	missense	NM_000546.5	p.P152L	Hotspot	.	snp	POS	PASS
	SB00047931	Lung	62	Male	2011	Adenocarcinoma, papillary			chr19	1220371	G	A	STK11|chr19|1220371|G|A	0.166667	17	103	17	102	COSM25855	SNV	STK11	splicesite_3	unknown	NM_000455.5	p.?	Hotspot	.	snp	POS	PASS
	SB00047931	Lung	62	Male	2011	Adenocarcinoma, papillary			chr5	176522551	G	A	FGFR4|chr5|176522551|G|A	0.0357143	33	924	33	924	COSM6163	SNV	FGFR4	exonic	missense	NM_213647.3	p.V550M	Hotspot	.	snp	POS	PASS
46	SB00047938	Lung	67	Female	2012	Adenocarcinoma, NOS			chr10	43614996	G	A	RET|chr10|43614996|G|A	0.0597015	16	268	16	268	OM3195	SNV	RET	exonic	missense	NM_020975.6	p.V804M	Hotspot	.	snp	POS	PASS
	SB00047938	Lung	67	Female	2012	Adenocarcinoma, NOS			chr10	43617398	G	A	RET|chr10|43617398|G|A	0.0465839	15	322	15	322	COSM3437793	SNV	RET	exonic	missense	NM_020975.6	p.R912Q	Hotspot	.	snp	POS	PASS
	SB00047938	Lung	67	Female	2012	Adenocarcinoma, NOS			chr10	89692904	C	T	PTEN|chr10|89692904|C|T	0.0408526	23	563	23	563	COSM5152	SNV	PTEN	exonic	nonsense	NM_000314.8	p.R130*	Truncating	.	snp	POS	PASS
	SB00047938	Lung	67	Female	2012	Adenocarcinoma, NOS			chr15	90631935	G	A	IDH2|chr15|90631935|G|A	0.0493274	22	446	22	446	COSM41877	SNV	IDH2	exonic	missense	NM_002168.4	p.R140W	Hotspot	.	snp	POS	PASS
	SB00047938	Lung	67	Female	2012	Adenocarcinoma, NOS			chr17	7577535	C	T	TP53|chr17|7577535|C|T	0.0587276	36	613	36	613	COSM44091	SNV	TP53	exonic	missense	NM_000546.5	p.R249K	Hotspot	.	snp	POS	PASS
	SB00047938	Lung	67	Female	2012	Adenocarcinoma, NOS			chr17	37879604	G	A	ERBB2|chr17|37879604|G|A	0.046595	12	279	13	279	COSM4681497	SNV	ERBB2	exonic	missense	NM_004448.3	p.G660D	Hotspot	.	snp	POS	PASS
	SB00047938	Lung	67	Female	2012	Adenocarcinoma, NOS			chr17	37881616	C	T	ERBB2|chr17|37881616|C|T	0.0492349	74	1503	74	1503	COSM14066	SNV	ERBB2	exonic	missense	NM_004448.3	p.R896C	Hotspot	.	snp	POS	PASS
	SB00047938	Lung	67	Female	2012	Adenocarcinoma, NOS			chr19	10600447	G	A	KEAP1|chr19|10600447|G|A	0.0909091	34	374	34	374	COSM564847	SNV	KEAP1	exonic	missense	NM_203500.2	p.R470C	Hotspot	.	snp	POS	PASS
	SB00047938	Lung	67	Female	2012	Adenocarcinoma, NOS			chrX	66943552	A	G	AR|chrX|66943552|A|G	0.0490405	23	469	23	469	COSM236693	SNV	AR	exonic	missense	NM_000044.6	p.T878A	Hotspot	.	snp	POS	PASS
	SB00047938	Lung	67	Female	2012	Adenocarcinoma, NOS			chr7	55242469	TTAAGAGAAG	C	EGFR|chr7|55242469|TTAAGAGAAG|C	0.12381	41	319	39	315	COSM12382	INDEL	EGFR	exonic	nonframeshiftBlockSubstitution	NM_005228.5	p.L747_A750delinsP	EGFRExon19Deletion	.	complex	POS	PASS
	SB00047938	Lung	67	Female	2012	Adenocarcinoma, NOS			chr7	55242478	G	C	EGFR|chr7|55242478|G|C	0.123028	0	319	39	317	COSM6219	SNV	EGFR	exonic	missense	NM_005228.5	p.A750P	Hotspot	.	snp	POS	PASS
	SB00047938	Lung	67	Female	2012	Adenocarcinoma, NOS			chr7	55249007	G	T	EGFR|chr7|55249007|G|T	0.0460624	31	675	31	673	COSM6242	SNV	EGFR	exonic	missense	NM_005228.5	p.V769L	Hotspot	.	snp	POS	PASS
47	SB00047924	Lung	68	Male	2007	Adenocarcinoma, clear cell			chr10	43614996	G	A	RET|chr10|43614996|G|A	0.0444444	14	315	14	315	OM3195	SNV	RET	exonic	missense	NM_020975.6	p.V804M	Hotspot	.	snp	POS	PASS
	SB00047924	Lung	68	Male	2007	Adenocarcinoma, clear cell			chr12	25398284	CC	CA	KRAS|chr12|25398284|CC|CA	0.0953011	144	1511	144	1511	COSM516	SNV	KRAS	exonic	missense	NM_033360.4	p.G12C	Hotspot	.	snp	POS	PASS
	SB00047924	Lung	68	Male	2007	Adenocarcinoma, clear cell			chr17	7578211	C	T	TP53|chr17|7578211|C|T	0.109966	32	291	32	291	COSM10735	SNV	TP53	exonic	missense	NM_000546.5	p.R213Q	Hotspot	.	snp	POS	PASS
	SB00047924	Lung	68	Male	2007	Adenocarcinoma, clear cell			chr17	7578212	G	A	TP53|chr17|7578212|G|A	0.103093	29	290	30	291	COSM10654	SNV	TP53	exonic	nonsense	NM_000546.5	p.R213*	Truncating	.	snp	POS	PASS
	SB00047924	Lung	68	Male	2007	Adenocarcinoma, clear cell			chr19	10599915	C	T	KEAP1|chr19|10599915|C|T	0.0460653	24	521	24	521	COSM1524066	SNV	KEAP1	exonic	missense	NM_203500.2	p.R554Q	Hotspot	.	snp	POS	PASS
	SB00047924	Lung	68	Male	2007	Adenocarcinoma, clear cell			chr2	212488718	G	A	ERBB4|chr2|212488718|G|A	0.0424646	51	1201	51	1201	COSM160827	SNV	ERBB4	exonic	missense	NM_005235.3	p.R711C	Hotspot	.	snp	POS	PASS
48	SB00047926	Lung	44	Male	2004	Adenocarcinoma, NOS	II		chr1	156846342	G	A	NTRK1|chr1|156846342|G|A	0.030581	10	327	10	327	BT109	SNV	NTRK1	exonic	missense	NM_002529.3	p.G595R	Hotspot	.	snp	POS	PASS
	SB00047926	Lung	44	Male	2004	Adenocarcinoma, NOS	II		chr10	43615610	C	T	RET|chr10|43615610|C|T	0.0446009	19	426	19	426	COSM6983129	SNV	RET	exonic	nonsense	NM_020975.6	p.R897*	Hotspot	.	snp	POS	PASS
	SB00047926	Lung	44	Male	2004	Adenocarcinoma, NOS	II		chr17	7578263	G	A	TP53|chr17|7578263|G|A	0.0580913	42	723	42	723	COSM10705	SNV	TP53	exonic	nonsense	NM_000546.5	p.R196*	Truncating	.	snp	POS	PASS
	SB00047926	Lung	44	Male	2004	Adenocarcinoma, NOS	II		chr17	37881616	C	T	ERBB2|chr17|37881616|C|T	0.0291519	33	1133	33	1132	COSM14066	SNV	ERBB2	exonic	missense	NM_004448.3	p.R896C	Hotspot	.	snp	POS	PASS
	SB00047926	Lung	44	Male	2004	Adenocarcinoma, NOS	II		chr19	1219322	C	T	STK11|chr19|1219322|C|T	0.0316265	19	679	21	664	COSM6977173	SNV	STK11	splicesite_3	unknown	NM_000455.5	p.?	Hotspot	.	snp	POS	PASS
	SB00047926	Lung	44	Male	2004	Adenocarcinoma, NOS	II		chr2	29430136	G	A	ALK|chr2|29430136|G|A	0.0711744	20	281	20	281	COSM6914238	SNV	ALK	exonic	missense	NM_004304.5	p.A1280V	Hotspot	.	snp	POS	PASS
	SB00047926	Lung	44	Male	2004	Adenocarcinoma, NOS	II		chr3	41266107	T	C	CTNNB1|chr3|41266107|T|C	0.0404762	17	420	17	420	COSM13168	SNV	CTNNB1	exonic	missense	NM_001904.4	p.I35T	Hotspot	.	snp	POS	PASS
	SB00047926	Lung	44	Male	2004	Adenocarcinoma, NOS	II		chr3	178916936	G	A	PIK3CA|chr3|178916936|G|A	0.0478261	11	230	11	230	COSM27497	SNV	PIK3CA	exonic	missense	NM_006218.4	p.R108H	Hotspot	.	snp	POS	PASS
	SB00047926	Lung	44	Male	2004	Adenocarcinoma, NOS	II		chr3	178952074	G	A	PIK3CA|chr3|178952074|G|A	0.0434783	34	782	34	782	COSM29313	SNV	PIK3CA	exonic	missense	NM_006218.4	p.M1043I	Hotspot	.	snp	POS	PASS
	SB00047926	Lung	44	Male	2004	Adenocarcinoma, NOS	II		chr7	55249088	G	A	EGFR|chr7|55249088|G|A	0.0406886	26	639	26	639	COSM20891	SNV	EGFR	exonic	missense	NM_005228.5	p.G796S	Hotspot	.	snp	POS	PASS
	SB00047926	Lung	44	Male	2004	Adenocarcinoma, NOS	II		chr7	116411923	C	T	MET|chr7|116411923|C|T	0.0558824	19	340	19	340	COSM1666978	SNV	MET	exonic	missense	NM_001127500.3	p.R988C	Hotspot	.	snp	POS	PASS
49	SB00036892	Lung	66	Male	2017	Adenocarcinoma, NOS	III		chr10	43614996	G	A	RET|chr10|43614996|G|A	0.0348101	11	316	11	316	OM3195	SNV	RET	exonic	missense	NM_020975.6	p.V804M	Hotspot	.	snp	POS	PASS
	SB00036892	Lung	66	Male	2017	Adenocarcinoma, NOS	III		chr10	89692923	G	A	PTEN|chr10|89692923|G|A	0.0538922	36	668	36	668	COSM12734	SNV	PTEN	exonic	missense	NM_000314.8	p.C136Y	Hotspot	.	snp	POS	PASS
	SB00036892	Lung	66	Male	2017	Adenocarcinoma, NOS	III		chr4	55152114	A	G	PDGFRA|chr4|55152114|A|G	0.0957447	45	470	45	470	COSM94952	SNV	PDGFRA	exonic	missense	NM_006206.6	p.Y849C	Hotspot	.	snp	POS	PASS
	SB00036892	Lung	66	Male	2017	Adenocarcinoma, NOS	III		chr7	55241707	G	A	EGFR|chr7|55241707|G|A	0.913131	4040	4458	4068	4455	COSM6252	SNV	EGFR	exonic	missense	NM_005228.5	p.G719S	Hotspot	.	snp	POS	PASS
	SB00036892	Lung	66	Male	2017	Adenocarcinoma, NOS	III		chr7	55249005	G	T	EGFR|chr7|55249005|G|T	0.908513	10844	12445	11291	12428	COSM6241	SNV	EGFR	exonic	missense	NM_005228.5	p.S768I	Hotspot	.	snp	POS	PASS
50	SB00047940	Lung	59	Male	2012	Adenocarcinoma, NOS	II	T2N0M0	chr15	66729163	C	T	MAP2K1|chr15|66729163|C|T	0.0665933	121	1817	121	1817	COSM1315861	SNV	MAP2K1	exonic	missense	NM_002755.4	p.P124L	Hotspot	.	snp	POS	PASS
	SB00047940	Lung	59	Male	2012	Adenocarcinoma, NOS	II	T2N0M0	chr15	90631935	G	A	IDH2|chr15|90631935|G|A	0.0629442	62	985	62	985	COSM41877	SNV	IDH2	exonic	missense	NM_002168.4	p.R140W	Hotspot	.	snp	POS	PASS
	SB00047940	Lung	59	Male	2012	Adenocarcinoma, NOS	II	T2N0M0	chr17	7577547	C	G	TP53|chr17|7577547|C|G	0.0336538	21	624	21	624	COSM43965	SNV	TP53	exonic	missense	NM_000546.5	p.G245A	Hotspot	.	snp	POS	PASS
	SB00047940	Lung	59	Male	2012	Adenocarcinoma, NOS	II	T2N0M0	chr17	7578263	G	A	TP53|chr17|7578263|G|A	0.0286624	45	1569	45	1570	COSM10705	SNV	TP53	exonic	nonsense	NM_000546.5	p.R196*	Truncating	.	snp	POS	PASS
	SB00047940	Lung	59	Male	2012	Adenocarcinoma, NOS	II	T2N0M0	chr17	7578509	A	C	TP53|chr17|7578509|A|C	0.0435967	48	1101	48	1101	COSM45794	SNV	TP53	exonic	missense	NM_000546.5	p.C141G	Hotspot	.	snp	POS	PASS
	SB00047940	Lung	59	Male	2012	Adenocarcinoma, NOS	II	T2N0M0	chr19	10599867	C	A	KEAP1|chr19|10599867|C|A	0.0318761	34	1099	35	1098	COSM7738757	SNV	KEAP1	splicesite_5	unknown	NM_203500.2	p.?	Hotspot	.	snp	POS	PASS
	SB00047940	Lung	59	Male	2012	Adenocarcinoma, NOS	II	T2N0M0	chr2	29443642	C	G	ALK|chr2|29443642|C|G	0.0635209	35	551	35	551	OM3259	SNV	ALK	exonic	missense	NM_004304.5	p.R1192P	Hotspot	.	snp	POS	PASS
51	SB00047943	Lung	54	Female	2014	Bronchioloalveolar carcinoma	I	pT2a pNx	chr17	7577093	C	T	TP53|chr17|7577093|C|T	0.0613108	29	473	29	473	COSM44338	SNV	TP53	exonic	missense	NM_000546.5	p.R282Q	Hotspot	.	snp	POS	PASS
	SB00047943	Lung	54	Female	2014	Bronchioloalveolar carcinoma	I	pT2a pNx	chr17	7577106	G	C	TP53|chr17|7577106|G|C	0.0634249	30	473	30	473	COSM10814	SNV	TP53	exonic	missense	NM_000546.5	p.P278A	Hotspot	.	snp	POS	PASS
52	SB00047927	Lung	51	Male	2004	Adenocarcinoma, NOS			chr10	89692905	G	A	PTEN|chr10|89692905|G|A	0.032501	82	2523	82	2523	COSM5033	SNV	PTEN	exonic	missense	NM_000314.8	p.R130Q	Hotspot	.	snp	POS	PASS
	SB00047927	Lung	51	Male	2004	Adenocarcinoma, NOS			chr10	123279675	G	A	FGFR2|chr10|123279675|G|A	0.0515098	57	1126	58	1126	COSM1346291	SNV	FGFR2	exonic	missense	NM_000141.5	p.P253S	Hotspot	.	snp	POS	PASS
	SB00047927	Lung	51	Male	2004	Adenocarcinoma, NOS			chr17	7577547	C	T	TP53|chr17|7577547|C|T	0.0344828	16	464	16	464	COSM43606	SNV	TP53	exonic	missense	NM_000546.5	p.G245D	Hotspot	.	snp	POS	PASS
	SB00047927	Lung	51	Male	2004	Adenocarcinoma, NOS			chr17	7578475	G	A	TP53|chr17|7578475|G|A	0.0526316	67	1273	67	1273	COSM10790	SNV	TP53	exonic	missense	NM_000546.5	p.P152L	Hotspot	.	snp	POS	PASS
	SB00047927	Lung	51	Male	2004	Adenocarcinoma, NOS			chr17	37881616	C	T	ERBB2|chr17|37881616|C|T	0.0336581	74	2272	76	2258	COSM14066	SNV	ERBB2	exonic	missense	NM_004448.3	p.R896C	Hotspot	.	snp	POS	PASS
	SB00047927	Lung	51	Male	2004	Adenocarcinoma, NOS			chr5	176522551	G	A	FGFR4|chr5|176522551|G|A	0.0469993	65	1383	65	1383	COSM6163	SNV	FGFR4	exonic	missense	NM_213647.3	p.V550M	Hotspot	.	snp	POS	PASS
	SB00047927	Lung	51	Male	2004	Adenocarcinoma, NOS			chr7	55221821	G	A	EGFR|chr7|55221821|G|A	0.0573248	45	785	45	785	COSM21686	SNV	EGFR	exonic	missense	NM_005228.5	p.A289T	Hotspot	.	snp	POS	PASS
	SB00047927	Lung	51	Male	2004	Adenocarcinoma, NOS			chr7	140453148	C	A	BRAF|chr7|140453148|C|A	0.03708	32	863	32	863	COSM9145962	SNV	BRAF	exonic	missense	NM_004333.6	p.G596V	Hotspot	.	snp	POS	PASS
53	SB00047944	Lung	64	Female	2015	Bronchioloalveolar carcinoma	I	pT1b pNx	chr10	43614996	G	A	RET|chr10|43614996|G|A	0.0298834	41	1371	41	1372	OM3195	SNV	RET	exonic	missense	NM_020975.6	p.V804M	Hotspot	.	snp	POS	PASS

## Sheet: CNV (n=53)
Sl no.	Sample ID	Tissue	Age	Gender	Year of diagnosis	Diagnosis	Grade	Stage	gene	chrom	type	CN lower bound	CN upper bound	CN est	vcf_rownum	call	pos	id	filter	FD	p-val	Stdev	determined_call	oncomine-gene-class	oncomine-variant-class
6	SB00014235	Lung	71	Female	2013	Adenocarcinoma, NOS	III		MET	chr7	CNV	3.89452	5.84229	4.77	3928	AMP	116371891	MET	GAIN	2.39	1.696e-12	0.31	AMP	Gain-of-Function	Amplification
49	SB00036892	Lung	66	Male	2017	Adenocarcinoma, NOS	III		EGFR	chr7	CNV			19.39		AMP	55211070	EGFR	GAIN	9.7	0		AMP	Gain-of-Function	Amplification

## Sheet: Fusion (n=53)
Sl no.	Sample ID	Tissue	Age	Gender	Year of diagnosis	Diagnosis	Grade	Stage	fusion_id	vcf_rownum	rowtype	call	filter	driverGene	gene	read_count	imbalance_p-val	imbalanceScore	imbalnceNoCallReason	mol_count	norm_mol_count	onco_gene_class	onco_var_class
8	SB00039278	Lung	64	Female	2015	Adenosquamous carcinoma			MET-MET.M13M15.1	3927	RNAExonVariant	POS	PASS	MET	MET	766				68	0.0823245	Gain-of-Function	RNAExonVariant
17	SB00046727	Lung	31	Female	2020	Adenocarcinoma, Invasive			PRKAR1A-ALK.P10A20	1764	Fusion	POS	PASS	ALK	PRKAR1A	74				6	0.02069	Gain-of-Function	Fusion
19	SB00046730	Lung	66	Female	2020	Adenocarcinoma, NOS			NTRK3	1320	RNAExonTiles	POS	PASS	NTRK3	NTRK3		0.0007	3.47				Gain-of-Function	ExpressionImbalance
20	SB00046731	Lung	75	Male	2020	Adenocarcinoma, mucinous	II		KIAA1468-RET.K10R12	1778	Fusion	POS	PASS	RET	KIAA1468	1081				119	0.018988	Gain-of-Function	Fusion
23	SB00036855	Lung	59	Male	2006	Adenocarcinoma, NOS	II	pT2N0M0	MET-MET.M13M15.1	3947	RNAExonVariant	POS	PASS	MET	MET	354				29	0.2	Gain-of-Function	RNAExonVariant
51	SB00047943	Lung	54	Female	2014	Bronchioloalveolar carcinoma	I	pT2a pNx	ALK		RNAExonTiles	POS	PASS	ALK	ALK	.	0.0007	6.18	.	.	.
